# Supplementary material for: Caribbean multi-centre study of Klebsiella pneumoniae: whole-genome sequencing, antimicrobial resistance and virulence factors
Source: Microb Genom. 2019 Apr 29;5(5):e000266. doi: 10.1099/mgen.0.000266 (PMC6562249; doi:10.1099/mgen.0.000266)
Supplement: Supplementary File 2 [file mgen-5-266-s002.xlsx]

## Sheet: dataset_s1
LaneId	SampleID	ERS	ERR	ID	AssemblyID	MLST	Country	Specimen	Batch	O-type	K-type	Yersiniabactin	Colibactin	Aerobactin	Salmochelin	hypermucoidy	AGly	Col	Fcyn	Flq	Gly	MLS	Ntmdz	Phe	Rif	Sul	Tet	Tmt	Bla	Bla_Carb	Bla_ESBL	Bla_ESBL_inhR	Bla_broad	Bla_broad_inhR	Ampicillin	Amikacin	Aztreonam	Ceftazidime	Ciprofloxacin	Ceftriaxone	Cefazolin	Ertapenem	Cefepime	Nitrofurantoin	Gentamicin	Meropenem	Ampicillin.Sulbactam	Trimethoprim.Sul	Tigecycline
25293_8#24	5012STDY7312587	ERS2179086	ERR3144540	AMR0295	CAAGVZ010000001-CAAGVZ010000092	6	10	UNKNOWN	1	O1v1	KL7	-	-	-	-	-	-	-	-	-	-	-	-	-	-	-	-	-	AmpH*	-	-	-	-	SHV-26*	R	S	S	S	S	S	S	S	S	S	S	S	S	S	S
25293_8#104	5012STDY7312700	ERS2179166	ERR3144620	AMR0155	CAAGUF010000001-CAAGUF010000044	11	7	URINE	1	O2v2	KL105	ybt 10; ICEKp4	-	-	-	-	StrB*;StrA*;Aac3-IId*	-	-	QnrB1?;ParC-80I;GyrA-83I	-	-	-	CatB4;CatA2*	-	SulII	TetD	DfrA14	AmpH*;OXA-1	-	CTX-M-15	-	SHV-11	TEM-30*	R	S	R	R	R	R	R	S	I	R	R	S	R	R	S
25293_8#112	5012STDY7312708	ERS2179174	ERR3144628	AMR0171	CAAGTT010000001-CAAGTT010000054	11	2	URINE	1	O2v2	KL105	ybt 10; ICEKp4	-	-	-	-	StrB;StrA*;Aph3-Ia*;Aac3-IIa*	-	-	QnrB4;QnrB1?;ParC-80I;GyrA-83I	-	MphA	-	CatB4	Arr3	SulI;SulII	TetA	DfrA14	AmpH*;DHA-1;OXA-1	-	CTX-M-15	-	SHV-11	TEM-30*	R	I	R	R	R	R	R	I	I	R	R	I	R	R	I
25293_8#120	5012STDY7312716	ERS2179182	ERR3144636	AMR0179	CAAGTN010000001-CAAGTN010000059	11	2	BLOOD	1	O4	KL15	ybt 9; ICEKp3	-	-	-	-	AadA2*;Aph3-Ia*;Aac3-IIa*	-	-	Qnr-S1;QnrB5*;ParC-80I;GyrA-83I	-	MphA	-	CatB4	-	SulI	-	DfrA12;DfrA14	AmpH*;LAP-2;OXA-1	KPC-2	CTX-M-15	-	SHV-11	-	R	S	R	R	R	R	R	R	R	R	R	R	R	R	S
25293_8#139	5012STDY7312735	ERS2179201	ERR3144655	AMR0201	CAAGUS010000001-CAAGUS010000095	11	8	URINE	1	O2v2	KL105	ybt 10; ICEKp4	-	-	-	-	AadA2;Aac3-IId*;StrB*;StrA*;Aac3-IIa*	-	-	QnrB1?;ParC-80I;GyrA-83I	-	MphA	-	CatB4;CatA2*	-	SulI;SulII	TetD	DfrA14	AmpH*;OXA-1	-	CTX-M-15	-	SHV-11	TEM-30*	R	I	R	R	R	R	R	S	R	R	R	S	R	R	S
25293_8#149	5012STDY7312745	ERS2179211	ERR3144665	AMR0158	CAAGVH010000001-CAAGVH010000102	11	7	URINE	1	O2v2	KL105	ybt 10; ICEKp4	-	-	-	-	Aac3-IIa*;Aph3-Ia*;StrA*?	-	-	QnrB4;ParC-80I;GyrA-83I	-	MphA	-	-	-	SulI	-	DfrA14	AmpH*;DHA-1	-	CTX-M-15	-	SHV-11	-	R	S	R	R	R	R	R	I	R	R	R	I	R	R	S
25293_8#159	5012STDY7312755	ERS2179221	ERR3144675	AMR0252	CAAGVP010000001-CAAGVP010000064	11	6	URINE	1	O2v2	KL105	ybt 10; ICEKp4	-	-	-	-	StrB;StrA*;Aph3-Ia*	-	-	QnrB1?;ParC-80I;GyrA-83I	-	MphA	-	-	-	SulII	-	DfrA14	AmpH*	-	CTX-M-15	-	SHV-11	TEM-30*	R	S	R	R	R	R	R	S	R	R	S	S	R	R	S
25293_8#95	5012STDY7312691	ERS2179157	ERR3144611	AMR0134	CAAGZA010000001-CAAGZA010000052	11	6	URINE	1	O2v2	KL105	ybt 10; ICEKp4	-	-	-	-	StrB;StrA*;Aac3-IIa*;Aph3-Ia*	-	-	ParC-80I;GyrA-83I	-	MphA	-	CatB4	-	SulII	-	-	AmpH*;OXA-1	-	CTX-M-15	-	SHV-11	TEM-30*	R	I	R	R	R	R	R	S	R	R	R	S	R	S	S
27097_7#101	5012STDY7626364	ERS2692538	ERR3144686	AMR0641	CAAGZO010000001-CAAGZO010000061	11	12	URINE	2	O2v2	KL105	ybt 10; ICEKp4	-	-	-	-	AadA2;Aac3-IId*?;StrB*;StrA*;Aac3-IIa*	-	-	ParC-80I;GyrA-83I	-	-	-	CatA2*;CatB4	-	SulI;SulII	TetD	DfrA14	AmpH*;OXA-1	-	CTX-M-15	-	SHV-11	TEM-30*;TEM-30*	R	I	R	R	R	R	R	S	R	R	R	S	R	R	S
27097_7#110	5012STDY7626373	ERS2692547	ERR3144695	AMR0661	CAAHBV010000001-CAAHBV010000058	11	12	BLOOD	2	O2v2	KL105	ybt 10; ICEKp4	-	-	-	-	StrB*;StrA*;AadA2;Aac3-IId*?;Aac3-IIa*	-	-	ParC-80I;GyrA-83I	-	-	-	CatB4;CatA2*	-	SulII;SulI	TetD	DfrA14	AmpH*;OXA-1	-	CTX-M-15	-	SHV-11	TEM-30*;TEM-30*	R	S	R	R	R	R	R	S	R	R	R	S	R	R	S
27097_7#114	5012STDY7626377	ERS2692551	ERR3144699	AMR0912	CAAHAG010000001-CAAHAG010000092	11	6	URINE	2	O2v2	KL105	-	-	-	-	-	StrB;StrA*;Aac3-IIa*;Aph3-Ia*	-	-	QnrB1?;ParC-80I;GyrA-83I	-	MphA	-	CatB4	-	SulII	-	DfrA14	AmpH*;OXA-1	-	CTX-M-15?	-	SHV-11	TEM-30*	R	S	R	R	R	R	R	S	R	R	R	S	R	R	S
27097_7#125	5012STDY7626388	ERS2692562	ERR3144710	AMR0646	CAAHAL010000001-CAAHAL010000059	11	12	URINE	2	O2v2	KL105	ybt 10; ICEKp4	-	-	-	-	AadA2;Aac3-IIa*	-	-	QnrB1?;ParC-80I;GyrA-83I	-	-	-	CatB4	-	SulI	-	DfrA14	AmpH*;OXA-1	-	CTX-M-15	-	SHV-11	-	R	I	R	R	R	R	R	S	R	R	R	S	R	R	S
27097_7#132	5012STDY7626395	ERS2692569	ERR3144717	AMR0618	CAAHAX010000001-CAAHAX010000063	11	12	WOUND	2	O2v2	KL105	ybt 10; ICEKp4	-	-	-	-	StrB;StrA*;Aac3-IIa*;Aph3-Ia*	-	-	QnrB1?;ParC-80I;GyrA-83I	-	MphA	-	CatB4	-	SulII	-	DfrA14	AmpH*;OXA-1	-	CTX-M-15	-	SHV-11	TEM-30*	R	S	R	R	R	R	R	S	R	R	R	S	R	R	S
27097_7#133	5012STDY7626396	ERS2692570	ERR3144718	AMR0647	CAAHAW010000001-CAAHAW010000057	11	12	URINE	2	O2v2	KL105	ybt 10; ICEKp4	-	-	-	-	AadA2;Aac3-IIa*	-	-	QnrB1?;ParC-80I;GyrA-83I	-	-	-	CatB4	-	SulI	-	DfrA14	AmpH*;OXA-1	-	CTX-M-15	-	SHV-11	-	R	I	R	R	R	R	R	S	R	R	R	S	R	R	S
27097_7#134	5012STDY7626397	ERS2692571	ERR3144719	AMR0667	CAAHAY010000001-CAAHAY010000061	11	12	URINE	2	O2v2	KL105	ybt 10; ICEKp4	-	-	-	-	StrB*;StrA*;Aac3-IId*;AadA2;Aac3-IIa*	-	-	ParC-80I;GyrA-83I	-	-	-	CatB4;CatA2*	-	SulII;SulI	TetD	DfrA14	AmpH*;OXA-1	-	CTX-M-15	-	SHV-11	TEM-30*	R	I	R	R	R	R	R	R	R	R	R	R	R	R	S
27097_7#165	5012STDY7626428	ERS2692603	ERR3144750	AMR0653	CAAHCB010000001-CAAHCB010000049	11	12	URINE	2	O2v2	KL105	ybt 10; ICEKp4	-	-	-	-	AadA2;Aac3-IIa*	-	-	QnrB1?;ParC-80I;GyrA-83I	-	-	-	CatB4	-	SulI	-	DfrA14	AmpH*;OXA-1	-	CTX-M-15	-	SHV-11	-	R	I	R	R	R	R	R	S	R	R	R	S	R	R	S
27097_7#172	5012STDY7626435	ERS2692610	ERR3144757	AMR0632	CAAHCI010000001-CAAHCI010000052	11	12	URINE	2	O2v2	KL105	ybt 10; ICEKp4	-	-	-	-	AadA2	-	-	QnrB1?;ParC-80I;GyrA-83I	-	-	-	CatB4	-	SulI	-	DfrA14	AmpH*;OXA-1	-	CTX-M-15	-	SHV-11	-	R	I	R	R	R	R	R	S	R	R	I	S	R	R	S
27097_7#178	5012STDY7626441	ERS2692616	ERR3144763	AMR0949	CAAHCM010000001-CAAHCM010000064	11	6	URINE	2	O2v2	KL105	ybt 10; ICEKp4	-	-	-	-	StrB;StrA*;Aac3-IIa*	-	-	QnrB1?;ParC-80I;GyrA-83I	-	-	-	CatB4	-	SulII	-	DfrA14	AmpH*;OXA-1	-	CTX-M-15	-	SHV-11	TEM-30*	R	S	R	R	R	R	R	S	R	R	R	S	R	R	S
27097_7#180	5012STDY7626443	ERS2692618	ERR3144765	AMR0634	CAAHCW010000001-CAAHCW010000053	11	12	URINE	2	O2v2	KL105	ybt 10; ICEKp4	-	-	-	-	StrB*;StrA*;AadA2;Aac3-IIa*	-	-	ParC-80I;GyrA-83I	-	-	-	CatB4	-	SulII;SulI	TetD	DfrA14	AmpH*;OXA-1	-	CTX-M-15	-	SHV-11	TEM-30*	R	S	R	R	R	R	R	S	R	R	R	S	R	R	S
27097_7#192	5012STDY7626467	ERS2692602	ERR3144777	AMR1003	CAAHDI010000001-CAAHDI010000083	11	6	URINE	2	O2v2	KL105	ybt 10; ICEKp4	-	-	-	-	StrB;StrA*;Aac3-IIa*;Aph3-Ia*	-	-	QnrB1?;ParC-80I;GyrA-83I	-	MphA	-	CatB4	-	SulII	-	DfrA14	AmpH*;OXA-1	-	CTX-M-15	-	SHV-11	TEM-30*	R	S	R	R	R	R	R	S	R	R	R	S	R	R	S
25293_8#141	5012STDY7312737	ERS2179203	ERR3144657	AMR0203	CAAGUZ010000001-CAAGUZ010000111	12	8	URINE	1	O2v2	KL112	-	-	-	-	-	-	-	-	-	-	-	-	-	-	-	-	-	AmpH*;SHV-173*	-	-	-	-	-	R	S	S	S	S	S	S	S	S	S	S	S	S	S	S
25293_8#28	5012STDY7312591	ERS2179090	ERR3144544	AMR0299	CAAGWD010000001-CAAGWD010000119	12	10	UNKNOWN	1	O2v2	KL112	-	-	-	-	-	-	-	-	-	-	-	-	-	-	-	-	-	AmpH*;SHV-173*	-	-	-	-	-	R	S	S	S	S	S	S	S	S	S	S	S	S	S	S
25293_8#32	5012STDY7312595	ERS2179094	ERR3144548	AMR0302	CAAGWI010000001-CAAGWI010000080	12	10	UNKNOWN	1	O2v2	KL122	-	-	-	-	-	-	-	-	-	-	-	-	-	-	-	-	-	AmpH*;SHV-173*	-	-	-	-	-	R	S	S	S	S	S	S	S	S	S	S	S	S	S	S
25293_8#5	5012STDY7312568	ERS2179067	ERR3144522	AMR0272	CAAGXB010000001-CAAGXB010000071	13	9	WOUND	1	O1v2	KL3	-	-	-	-	-	AadA1-pm*?	-	-	-	-	-	-	-	-	SulI	-	-	AmpH*	-	SHV-101*	-	-	-	R	S	S	S	S	S	S	S	S	S	S	S	S	S	S
27097_7#102	5012STDY7626365	ERS2692539	ERR3144687	AMR0659	CAAGZX010000001-CAAGZX010000044	13	12	URINE	2	O1v2	KL3	ybt 10; ICEKp4	-	-	-	-	AadA1-pm*?	-	-	-	-	-	-	-	-	SulI	TetD	DfrA1*	AmpH*	-	SHV-101*	-	-	-	R	S	S	S	S	S	S	S	S	S	S	S	R	R	S
27097_7#131	5012STDY7626394	ERS2692568	ERR3144716	AMR0547	CAAHAR010000001-CAAHAR010000073	13	12	WOUND	2	O1v2	KL3	ybt 10; ICEKp4	-	-	-	-	-	-	-	QnrB1?;GyrA-87Y	-	-	-	CatB4	-	-	TetA	DfrA14	AmpH*;OXA-1	-	SHV-101*;CTX-M-15	-	-	-	R	S	R	R	R	R	R	S	R	R	S	S	R	S	R
25293_8#44	5012STDY7312607	ERS2179106	ERR3144560	AMR0417	CAAGWW010000001-CAAGWW010000057	14	5	URINE	1	O1v1	KL16	ybt 10; ICEKp4	-	-	-	-	AadA1-pm*?	-	-	-	-	-	-	-	-	SulI	-	DfrA1*	AmpH*	-	-	-	-	-	R	S	S	S	S	S	S	S	S	I	S	S	R	R	S
25293_8#101	5012STDY7312697	ERS2179163	ERR3144617	AMR0148	CAAGTU010000001-CAAGTU010000035	15	7	ABSCESS	1	O1v2	KL112	-	-	-	-	-	-	-	-	-	-	-	-	-	-	-	-	-	AmpH*;SHV-28*	-	-	-	-	-	R	S	S	S	S	S	S	S	S	S	S	S	S	S	S
25293_8#103	5012STDY7312699	ERS2179165	ERR3144619	AMR0152	CAAGTR010000001-CAAGTR010000044	15	7	WOUND	1	O1v2	KL112	-	-	-	-	-	-	-	-	-	-	-	-	-	-	-	-	-	AmpH*;SHV-28*	-	-	-	-	-	R	S	S	S	S	S	S	S	S	S	S	S	S	S	S
25293_8#111	5012STDY7312707	ERS2179173	ERR3144627	AMR0170	CAAGUM010000001-CAAGUM010000079	15	2	URINE	1	O1v1	KL24	-	-	-	-	-	StrB;StrA*;Aac3-IIa*	-	-	QnrB1?;ParC-80I;GyrA-83F;GyrA-87A	-	-	-	CatA1*;CatB4	-	SulII	-	DfrA14	SHV-28*;AmpH*;OXA-1	-	CTX-M-15	-	-	TEM-30*	R	I	R	R	R	R	R	S	R	I	R	S	R	R	I
25293_8#113	5012STDY7312709	ERS2179175	ERR3144629	AMR0172	CAAGUH010000001-CAAGUH010000077	15	2	URINE	1	O1/O2v1	KL24	-	-	-	-	-	-	-	-	ParC-80I;GyrA-83F;GyrA-87A	-	-	-	-	-	-	-	-	SHV-28*;AmpH*	-	-	-	-	-	R	S	S	S	R	S	S	S	S	S	S	S	S	S	S
25293_8#131	5012STDY7312727	ERS2179193	ERR3144647	AMR0193	CAAGUL010000001-CAAGUL010000085	15	8	URINE	1	O1v1	KL48	-	-	-	-	-	Aac3-IIa*;StrA*	-	-	QnrB1?;ParC-80I;GyrA-83F;GyrA-87A	-	MphA	-	CatB4	-	SulII	-	DfrA14	SHV-28*;AmpH*;OXA-1	-	CTX-M-15	-	-	-	R	S	R	R	R	R	R	S	I	R	R	S	R	R	R
25293_8#40	5012STDY7312603	ERS2179102	ERR3144556	AMR0405	CAAGWQ010000001-CAAGWQ010000113	15	5	URINE	1	O4	KL141	-	-	-	-	-	RmtB;Aac3-IIa;AadA16*;AadA1-pm*?;Aph3-Ia*	-	-	QepA;QnrB17*;ParC-80I;GyrA-83F;GyrA-87A	-	-	-	CatB4	Arr3	SulI;SulII	TetD	DfrA27;DfrA26	AmpH*;SHV-28*;OXA-9*;OXA-1	-	CTX-M-15	-	-	TEM-30*	R	R	R	R	R	R	R	S	R	I	R	S	R	R	S
25293_8#144	5012STDY7312740	ERS2179206	ERR3144660	AMR0207	CAAGUX010000001-CAAGUX010000064	16	8	WOUND	1	O3b	KL128	-	-	-	-	-	-	-	-	-	-	-	-	-	-	-	-	-	SHV-187*;AmpH*	-	-	-	-	-	R	S	S	S	S	S	S	S	S	I	S	S	S	S	S
25293_8#102	5012STDY7312698	ERS2179164	ERR3144618	AMR0150	CAAGUB010000001-CAAGUB010000052	17	7	URINE	1	O5	KL25	ybt 17; ICEKp10	clb 3	-	-	-	-	-	-	-	-	-	-	-	-	-	-	-	AmpH*;SHV-187*	-	-	-	-	-	R	S	S	S	S	S	S	S	S	S	S	S	S	S	S
25293_8#126	5012STDY7312722	ERS2179188	ERR3144642	AMR0188	CAAGTE010000001-CAAGTE010000060	17	3	EYE	1	O5	KL25	-	-	-	-	-	-	-	-	-	-	-	-	-	-	-	-	-	AmpH*;SHV-187*	-	-	-	-	-	R	S	S	S	S	S	S	S	S	S	S	S	S	S	S
27035_8#3	5012STDY7626482	ERS2692632	ERR3144510	AMR0977	CAAGZJ010000001-CAAGZJ010000045	17	6	URINE	2	O2v2	KL122	-	-	-	-	-	AadA1-pm*?;AadA2	-	-	-	-	-	-	CmlA1*	-	SulI	-	-	SHV-187*;AmpH*	-	-	-	-	-	R	S	S	S	S	S	S	S	S	I	S	S	S	S	S
27097_7#188	5012STDY7626451	ERS2692626	ERR3144773	AMR0992	CAAHCX010000001-CAAHCX010000033	17	6	EYE	2	O5	KL25	-	-	-	-	-	-	-	-	-	-	-	-	-	-	-	TetD	-	AmpH*;SHV-187*	-	-	-	SHV-1*?	-	R	S	S	S	S	S	S	S	S	R	S	S	R	S	S
25293_8#29	5012STDY7312592	ERS2179091	ERR3144545	AMR0300	CAAGWE010000001-CAAGWE010000038	20	10	UNKNOWN	1	O2v2	KL28	-	-	-	-	-	-	-	-	-	-	-	-	-	-	-	-	-	AmpH*	-	-	-	-	SHV-26*	R	S	S	S	S	S	S	S	S	S	S	S	S	S	S
25293_8#148	5012STDY7312744	ERS2179210	ERR3144664	AMR0157	CAAGVC010000001-CAAGVC010000029	23	7	URINE	1	O1v2	KL1	ybt 1; ICEKp10	clb 2	iuc 2	iro 3	rmpA	-	-	-	-	-	-	-	-	-	-	-	-	SHV-190*;AmpH	-	-	-	-	-	R	S	S	S	S	S	S	S	S	S	S	S	S	S	S
25293_8#135	5012STDY7312731	ERS2179197	ERR3144651	AMR0197	CAAGUQ010000001-CAAGUQ010000059	29	8	URINE	1	O1v2	KL54	-	-	-	-	-	-	-	-	-	-	-	-	-	-	-	-	-	SHV-187;AmpH*	-	-	-	-	-	R	S	S	S	S	S	S	S	S	I	S	S	S	S	S
25293_8#14	5012STDY7312577	ERS2179076	ERR3144530	AMR0283	CAAGVA010000001-CAAGVA010000046	29	9	SPUTUM	1	O1v2	KL19	ybt 14; ICEKp5	-	-	-	-	StrA*;StrB?;Aac3-IIa*	-	-	QnrB1?	-	-	-	-	-	SulII	-	DfrA14	SHV-187;AmpH*;OXA-1	-	CTX-M-15	-	-	TEM-30*	R	S	R	R	R	R	R	S	R	I	R	S	R	R	S
25293_8#143	5012STDY7312739	ERS2179205	ERR3144659	AMR0206	CAAGVB010000001-CAAGVB010000050	29	8	BLOOD	1	O1v2	KL54	-	-	-	-	-	-	-	-	-	-	-	-	-	-	-	-	-	SHV-187;AmpH*	-	-	-	-	-	R	S	S	S	S	S	S	S	S	S	S	S	S	S	S
27097_7#141	5012STDY7626404	ERS2692578	ERR3144726	AMR0648	CAAHBA010000001-CAAHBA010000050	29	12	EYE	2	O1v2	KL54	-	-	-	-	-	-	-	-	-	-	-	-	-	-	-	-	-	SHV-187*;AmpH*	-	-	-	-	-	R	S	S	S	S	S	S	S	S	R	S	S	R	S	R
27097_7#153	5012STDY7626416	ERS2692590	ERR3144738	AMR0881	CAAHBO010000001-CAAHBO010000078	29	8	URINE	2	O1v2	KL19	ybt 14; ICEKp5	-	-	-	-	Aac3-IIa*;StrA*?	-	-	QnrB1?	-	-	-	CatB4	-	SulII?	-	-	SHV-187;AmpH*;OXA-1	-	CTX-M-15	-	-	-	R	I	R	R	R	R	R	S	R	I	R	S	R	R	S
25293_8#27	5012STDY7312590	ERS2179089	ERR3144543	AMR0298	CAAGVX010000001-CAAGVX010000073	34	10	UNKNOWN	1	O1/O2v1	KL118	-	-	-	-	-	-	-	-	-	-	-	-	-	-	-	-	-	AmpH*	-	-	-	-	SHV-26	R	S	S	S	S	S	S	S	S	I	S	S	S	S	R
25293_8#46	5012STDY7312609	ERS2179108	ERR3144562	AMR0442	CAAGWZ010000001-CAAGWZ010000176	34	3	EAR	1	O1/O2v2	KL133	-	-	-	-	-	-	-	-	-	-	-	-	-	-	-	-	-	AmpH*	-	-	-	-	SHV-26	R	S	S	S	S	S	S	S	S	S	S	S	S	S	I
25293_8#66	5012STDY7312662	ERS2179128	ERR3144582	AMR0008	CAAGXR010000001-CAAGXR010000103	35	2	URINE	1	O1v1	KL103	-	-	-	-	-	-	-	-	-	-	-	-	-	-	-	-	-	AmpH*	-	-	-	SHV-33	-	R	S	S	S	S	S	S	S	S	I	S	S	S	S	S
25293_8#12	5012STDY7312575	ERS2179074	ERR3144528	AMR0280	CAAGTC010000001-CAAGTC010000044	36	9	URINE	1	O2v2	KL27	ybt 10; ICEKp4	-	-	-	-	-	-	-	-	-	-	-	-	-	-	-	-	AmpH*	-	SHV-13*	-	-	-	R	S	S	S	S	S	S	S	S	S	S	S	S	S	S
25293_8#16	5012STDY7312579	ERS2179078	ERR3144532	AMR0285	CAAGVQ010000001-CAAGVQ010000092	36	9	URINE	1	O2v2	KL102	-	-	-	-	-	StrB;StrA	-	-	-	-	-	-	-	-	SulI	-	DfrA22	AmpH*	-	SHV-13*	-	-	-	R	S	S	S	S	S	S	S	S	I	S	S	S	R	S
25293_8#26	5012STDY7312589	ERS2179088	ERR3144542	AMR0297	CAAGWG010000001-CAAGWG010000071	36	10	UNKNOWN	1	O2v2	KL102	-	-	-	-	-	StrB;StrA*	-	-	-	-	-	-	-	-	SulII	TetD	DfrA14	AmpH*	-	SHV-13*	-	-	TEM-30*	R	S	S	S	S	S	S	S	S	S	S	S	I	R	S
25293_8#18	5012STDY7312581	ERS2179080	ERR3144534	AMR0287	CAAGVS010000001-CAAGVS010000038	37	10	UNKNOWN	1	O3b	KL38	ybt 9; ICEKp3	-	-	-	-	-	-	-	-	-	-	-	-	-	-	-	-	AmpH*	-	-	-	SHV-77*	-	R	S	S	S	S	S	S	S	S	I	S	S	S	S	S
25293_8#21	5012STDY7312584	ERS2179083	ERR3144537	AMR0290	CAAGVR010000001-CAAGVR010000101	37	10	UNKNOWN	1	O4	KL15	-	-	-	-	-	-	-	-	-	-	-	-	-	-	-	-	-	SHV-187*;AmpH*	-	-	-	-	-	R	S	S	S	S	S	S	S	S	S	S	S	S	S	S
27035_8#5	5012STDY7626498	ERS2692634	ERR3144512	AMR0981	CAAGZD010000001-CAAGZD010000052	37	6	PUS	2	O4	KL15	-	-	-	-	-	-	-	-	-	-	-	-	-	-	-	-	-	AmpH*;SHV-187*	-	-	-	-	-	R	S	S	S	S	S	S	S	S	S	S	S	S	S	S
27097_7#171	5012STDY7626434	ERS2692609	ERR3144756	AMR0601	CAAHCF010000001-CAAHCF010000042	37	12	URINE	2	OL103	KL12	-	-	-	-	-	AadA2	-	-	-	-	-	-	CmlA5*;CatA2*	-	SulI;SulII	TetD	DfrA15b*	AmpH*	-	-	-	SHV-77*	-	R	S	S	S	S	S	S	S	S	I	S	S	S	R	S
27097_7#179	5012STDY7626442	ERS2692617	ERR3144764	AMR0603	CAAHCN010000001-CAAHCN010000042	37	12	BLOOD	2	OL103	KL12	-	-	-	-	-	-	-	-	-	-	-	-	-	-	-	-	-	AmpH*	-	-	-	SHV-77*	-	R	S	S	S	S	S	S	S	S	I	S	S	S	S	S
27097_7#181	5012STDY7626444	ERS2692619	ERR3144766	AMR0656	CAAHCP010000001-CAAHCP010000087	37	12	URINE	2	O4	KL15	ybt 5; ICEKp6	-	-	-	-	-	-	-	-	-	-	-	-	-	-	-	-	SHV-187*;AmpH*	-	-	-	-	-	R	S	S	S	S	S	S	S	S	S	S	S	S	S	S
27097_7#182	5012STDY7626445	ERS2692620	ERR3144767	AMR0742	CAAHCR010000001-CAAHCR010000038	37	9	URINE	2	O2v2	KL136	-	-	-	-	-	AadA2	-	-	-	-	-	-	CmlA5*	-	SulI;SulII	TetD	DfrA15b*	AmpH*	-	-	-	SHV-77*	-	R	S	S	S	S	S	S	S	S	I	S	S	S	R	S
27035_8#1	5012STDY7626474	ERS2692630	ERR3144508	AMR0974	CAAGZF010000001-CAAGZF010000058	39	6	URINE	2	O1v2	KL149	ybt 14; ICEKp5	-	-	-	-	StrB;StrA*;Aac3-IIa*	-	-	QnrB1?	-	-	-	CatB4	-	SulII	TetA	DfrA14	SHV-187*;AmpH*;OXA-1	-	CTX-M-15	-	-	TEM-30*	R	S	R	R	S	R	R	S	R	R	R	S	R	R	S
27035_8#10	5012STDY7626538	ERS2692639	ERR3144517	AMR0991	CAAGZC010000001-CAAGZC010000055	39	6	EXIT SITE	2	O1v2	KL149	ybt 14; ICEKp5	-	-	-	-	Aac3-IIa*	-	-	QnrB1?	-	-	-	-	-	-	-	DfrA14	SHV-187*;AmpH*	-	-	-	-	-	R	S	S	S	S	S	S	S	S	R	R	S	R	S	S
27035_8#2	5012STDY7626475	ERS2692631	ERR3144509	AMR0541	CAAGZE010000001-CAAGZE010000067	39	12	URINE	2	O1v2	KL149	ybt 14; ICEKp5	-	-	-	-	StrB;StrA*;Aac3-IIa*	-	-	QnrB1?	-	-	-	CatB4	-	SulII	TetA	DfrA14	SHV-187*;AmpH*;OXA-1	-	CTX-M-15	-	-	TEM-30*	R	S	R	R	S	R	R	S	R	I	R	S	R	R	S
27097_7#122	5012STDY7626385	ERS2692559	ERR3144707	AMR0915	CAAHAI010000001-CAAHAI010000136	39	6	BLOOD	2	O1v2	KL149	ybt 14; ICEKp5	-	-	-	-	StrB;StrA*;Aac3-IIa*	-	-	QnrB1?	-	-	-	-	-	SulII	TetA	DfrA14	SHV-187*;AmpH*?;OXA-1	-	CTX-M-15	-	-	TEM-30*	R	S	R	R	S	R	R	S	R	R	R	S	R	S	S
27097_7#146	5012STDY7626409	ERS2692583	ERR3144731	AMR0940	CAAHBF010000001-CAAHBF010000060	39	6	WOUND	2	O1v2	KL149	ybt 14; ICEKp5	-	-	-	-	Aac3-IIa*;StrB;StrA*	-	-	QnrB1?	-	-	-	CatB4	-	SulII	TetA	DfrA14	SHV-187*;AmpH*;OXA-1	-	CTX-M-15	-	-	TEM-30*	R	S	R	R	S	R	R	S	R	R	R	S	R	R	S
27097_7#154	5012STDY7626417	ERS2692591	ERR3144739	AMR0941	CAAHBM010000001-CAAHBM010000063	39	6	PUS	2	O1v2	KL149	ybt 14; ICEKp5	-	-	-	-	StrB;StrA*;Aac3-IIa*	-	-	QnrB1?	-	-	-	CatB4	-	SulII	TetA	DfrA14	SHV-187*;AmpH*;OXA-1	-	CTX-M-15	-	-	TEM-30*	R	S	R	R	S	R	R	S	R	R	R	S	R	R	S
27097_7#162	5012STDY7626425	ERS2692599	ERR3144747	AMR0944	CAAHBX010000001-CAAHBX010000070	39	6	BLOOD	2	O1v2	KL149	ybt 14; ICEKp5	-	-	-	-	Aac3-IIa*;StrA*	-	-	QnrB1?	-	-	-	CatB4	-	SulII	TetA	DfrA14	SHV-187*;AmpH*?;OXA-1	-	CTX-M-15	-	-	TEM-30*	R	S	R	R	S	R	R	S	R	R	R	S	R	R	S
27097_7#187	5012STDY7626450	ERS2692625	ERR3144772	AMR0962	CAAHCV010000001-CAAHCV010000070	39	6	BLOOD	2	O1v2	KL149	ybt 14; ICEKp5	-	-	-	-	StrA*;StrB?;Aac3-IIa*	-	-	QnrB1?	-	-	-	CatB4	-	SulII	TetA	DfrA14	SHV-187*;AmpH*?;OXA-1	-	CTX-M-15	-	-	TEM-30*	R	S	R	R	S	R	R	S	R	R	R	S	R	R	S
27097_7#119	5012STDY7626382	ERS2692556	ERR3144704	AMR0748	CAAGZZ010000001-CAAGZZ010000053	40	9	WOUND	2	OL101	KL155	-	-	-	-	-	StrB;StrA*;Aac3-IIa*	-	-	QnrB1?	-	-	-	CatB4	-	SulII	TetA	DfrA14	SHV-187*;AmpH*;OXA-1	-	CTX-M-15	-	-	TEM-30*	R	S	R	R	S	R	R	S	R	I	R	S	R	R	S
25293_8#1	5012STDY7312564	ERS2179063	ERR3144518	AMR0268	CAAGUD010000001-CAAGUD010000054	45	9	BLOOD	1	OL101	KL127	ybt 10; ICEKp4	-	-	-	-	-	-	-	QnrB1?	-	-	-	CatB4	-	-	TetA;TetD	DfrA14	AmpH*;OXA-1	-	-	-	-	SHV-26*	R	S	S	S	S	S	S	S	S	S	R	S	R	S	S
25293_8#105	5012STDY7312701	ERS2179167	ERR3144621	AMR0164	CAAGTZ010000001-CAAGTZ010000129	45	2	URINE	1	O2v1	KL24	ybt 10; ICEKp4	-	-	-	-	-	-	-	-	-	-	-	-	-	-	-	-	SHV-187*?;AmpH*	-	-	-	-	-	R	S	S	S	S	S	S	S	S	S	S	S	R	S	S
25293_8#31	5012STDY7312594	ERS2179093	ERR3144547	AMR0292	CAAGVY010000001-CAAGVY010000051	45	10	URINE	1	OL101	KL127	ybt 10; ICEKp4	-	-	-	-	-	-	-	-	-	-	-	-	-	-	-	-	AmpH*	-	-	-	-	SHV-26*	R	S	S	S	S	S	S	S	S	I	S	S	S	S	S
25293_8#33	5012STDY7312596	ERS2179095	ERR3144549	AMR0303	CAAGWJ010000001-CAAGWJ010000106	45	10	UNKNOWN	1	O2v1	KL24	ybt 10; ICEKp4	-	-	-	-	-	-	-	GyrA-87G	-	-	-	-	-	-	-	-	AmpH*	-	-	-	-	SHV-26*	R	S	S	S	S	S	S	S	S	S	S	S	S	S	S
25293_8#47	5012STDY7312610	ERS2179109	ERR3144563	AMR0443	CAAGWY010000001-CAAGWY010000056	45	3	WOUND	1	O2v1	KL24	ybt 10; ICEKp4	-	-	-	-	-	-	-	GyrA-83I	-	-	-	-	-	-	TetD	-	AmpH*	-	-	-	SHV-1?	-	R	S	S	S	S	S	S	S	S	S	S	S	R	S	S
25293_8#74	5012STDY7312670	ERS2179136	ERR3144590	AMR0061	CAAGYB010000001-CAAGYB010000048	45	2	URINE	1	O2v1	KL24	ybt 10; ICEKp4	-	-	-	-	-	-	-	-	-	-	-	-	-	-	TetD?	-	AmpH*	-	-	-	SHV-1?	-	R	S	S	S	S	S	S	S	S	S	S	S	R	S	S
25293_8#97	5012STDY7312693	ERS2179159	ERR3144613	AMR0136	CAAGYY010000001-CAAGYY010000044	45	6	URINE	1	O2v1	KL24	ybt 10; ICEKp4	-	-	-	-	-	-	-	-	-	-	-	-	-	-	TetD	-	AmpH*	-	-	-	-	SHV-26*	R	S	S	S	S	S	S	S	S	S	S	S	R	S	S
27097_7#183	5012STDY7626446	ERS2692621	ERR3144768	AMR0756	CAAHCS010000001-CAAHCS010000032	45	9	UNKNOWN	2	O2v1	KL24	ybt 10; ICEKp4	-	-	-	-	StrB;StrA*;Aac3-IIa*	-	-	QnrB1?	-	-	-	CatB4	-	SulII	TetA	DfrA14	AmpH*;OXA-1	-	CTX-M-15	-	-	SHV-26*;TEM-30*	R	S	R	R	R	R	R	S	R	I	R	S	R	R	S
27097_7#97	5012STDY7626360	ERS2692534	ERR3144682	AMR0853	CAAHDG010000001-CAAHDG010000055	45	2	URINE	2	O2v1	KL25	ybt 10; ICEKp4	-	-	-	-	-	-	-	-	-	-	-	-	-	-	-	-	AmpH*	-	-	-	-	SHV-26*	R	S	S	S	S	S	S	S	S	I	S	S	S	S	S
25293_8#23	5012STDY7312586	ERS2179085	ERR3144539	AMR0294	CAAGWB010000001-CAAGWB010000031	48	10	URINE	1	O1v1	KL62	ybt 14; ICEKp5	-	-	-	-	AadA2*;StrB;StrA*?	-	-	GyrA-83Y	-	MphA	-	CatA1*	-	SulI;SulII*	TetA	DfrA12	AmpH*	-	CTX-M-15	-	SHV-1?	-	R	S	I	R	S	R	R	S	R	I	S	S	R	R	S
25293_8#41	5012STDY7312604	ERS2179103	ERR3144557	AMR0406	CAAGWS010000001-CAAGWS010000037	48	5	BLOOD	1	O1v1	KL62	ybt 10; ICEKp4	-	-	-	-	AadA2*;StrB;StrA*	-	-	GyrA-83Y	-	MphA	-	CatA1*;CatB4	-	SulI;SulII*	TetA	DfrA12	AmpH*;OXA-1	-	CTX-M-15	-	SHV-1?	-	R	S	R	R	S	R	R	S	R	I	S	S	R	R	S
27097_7#150	5012STDY7626413	ERS2692587	ERR3144735	AMR0733	CAAHBK010000001-CAAHBK010000025	60	2	WOUND	2	O1v1	KL5	ybt 2; ICEKp1	-	-	iro 5	rmpA	-	-	-	-	-	-	-	-	-	-	-	-	SHV-187*;AmpH*	-	-	-	-	-	R	S	S	S	S	S	S	S	S	I	S	S	S	S	S
25293_8#19	5012STDY7312582	ERS2179081	ERR3144535	AMR0288	CAAGVU010000001-CAAGVU010000040	65	10	UNKNOWN	1	O1v2	KL2	ybt 17; ICEKp10	clb 3	iuc 2	iro 3	rmpA	-	-	-	-	-	-	-	-	-	-	-	-	SHV-67*;AmpH*	-	-	-	-	-	R	S	S	S	S	S	S	S	S	R	S	S	S	S	S
25293_8#25	5012STDY7312588	ERS2179087	ERR3144541	AMR0296	CAAGWF010000001-CAAGWF010000047	65	10	UNKNOWN	1	O1v2	KL2	ybt 17; ICEKp10	clb 3	iuc 2	iro 3	-	-	-	-	GyrA-83F	-	-	-	-	-	-	-	-	SHV-67*;AmpH*	-	-	-	-	-	R	S	S	S	R	S	S	S	S	R	S	S	S	S	S
27097_7#118	5012STDY7626381	ERS2692555	ERR3144703	AMR0662	CAAHAA010000001-CAAHAA010000044	65	12	SERUM	2	O1v2	KL2	-	-	iuc 2	iro 3	rmpA	-	-	-	-	-	-	-	-	-	-	-	-	AmpH*;SHV-67*	-	-	-	-	-	R	S	S	S	S	S	S	S	S	I	S	S	S	S	S
25293_8#43	5012STDY7312606	ERS2179105	ERR3144559	AMR0410	CAAGWU010000001-CAAGWU010000042	70	5	URINE	1	O1v2	KL136	ybt 8; ICEKp9	-	-	-	-	StrB;StrA;Aac3-IIa*	-	-	QnrB1?	-	-	-	CatB4	-	SulII	TetA	DfrA14	AmpH*;OXA-1	-	CTX-M-15	-	SHV-32	TEM-30*	R	I	R	R	R	R	R	S	I	I	R	S	R	R	S
27097_7#177	5012STDY7626440	ERS2692615	ERR3144762	AMR0886	CAAHCL010000001-CAAHCL010000016	71	8	URINE	2	O2v2	KL3	-	-	-	-	-	-	-	-	-	-	-	-	-	-	-	-	-	AmpH*	-	-	-	SHV-32	-	R	S	S	S	S	S	S	S	S	S	S	S	S	S	S
25293_8#37	5012STDY7312600	ERS2179099	ERR3144553	AMR0314	CAAGWM010000001-CAAGWM010000052	76	1	URINE	1	O3/O3a	KL10	-	-	-	-	-	Aac3-IIa*	-	-	Qnr-S1	-	-	-	CatB4	-	-	-	DfrA14	AmpH*;SHV-187*;OXA-1	-	CTX-M-15	-	-	-	R	I	R	R	S	R	R	S	R	S	R	S	R	S	S
25293_8#146	5012STDY7312742	ERS2179208	ERR3144662	17-02612	CAAGUY010000001-CAAGUY010000038	86	2	CSF	1	O1v1	KL2	-	-	iuc 2	iro 3	rmpA;rmpA2	-	-	-	-	-	-	-	-	-	-	-	-	AmpH*;SHV-187*	-	-	-	-	-	R	S	S	S	S	S	S	S	S	S	S	S	S	S	S
25293_8#75	5012STDY7312671	ERS2179137	ERR3144591	AMR0062	CAAGXW010000001-CAAGXW010000040	86	2	RESPIRATORY	1	O1v1	KL2	ybt 0; ICEKp12	-	-	-	-	-	-	-	-	-	-	-	-	-	-	-	-	SHV-187*;AmpH*	-	-	-	-	-	R	S	S	S	S	S	S	S	S	S	S	S	S	S	S
27097_7#137	5012STDY7626400	ERS2692574	ERR3144722	AMR0879	CAAHAS010000001-CAAHAS010000032	86	8	URINE	2	O1v1	KL2	-	-	iuc 2	iro 3	-	-	-	-	-	-	-	-	-	-	-	-	-	SHV-187*;AmpH*	-	-	-	-	-	R	S	S	S	S	S	S	S	S	S	S	S	S	S	S
25293_8#128	5012STDY7312724	ERS2179190	ERR3144644	AMR0190	CAAGTI010000001-CAAGTI010000019	105	8	URINE	1	O2v2	KL102	ybt unknown	-	-	-	-	-	-	-	-	-	-	-	-	-	-	-	-	SHV-187*;AmpH*	-	-	-	-	-	R	S	S	S	S	S	S	S	S	S	S	S	S	S	S
25293_8#81	5012STDY7312677	ERS2179143	ERR3144597	AMR0071	CAAGYJ010000001-CAAGYJ010000041	107	2	VAGINAL	1	O1v1	KL21	-	-	-	-	-	-	-	-	-	-	-	-	-	-	-	-	-	AmpH*	-	-	-	-	SHV-26*	R	S	S	S	S	S	S	S	S	I	S	S	S	S	S
27097_7#157	5012STDY7626420	ERS2692594	ERR3144742	AMR0652	CAAHBR010000001-CAAHBR010000030	111	12	URINE	2	O1v2	KL63	ybt 14; ICEKp5	-	-	-	-	-	-	-	-	-	-	-	-	-	-	-	-	SHV-187*;AmpH*	-	-	-	-	-	R	S	S	S	S	S	S	S	S	I	S	S	S	S	S
27097_7#185	5012STDY7626448	ERS2692623	ERR3144770	AMR0889	CAAHCU010000001-CAAHCU010000181	111	8	URINE	2	O1v2	KL63	ybt 10; ICEKp4	-	-	-	-	-	-	-	-	-	-	-	-	-	-	-	-	SHV-187*;AmpH*	-	-	-	-	-	R	S	S	S	S	S	S	S	S	R	S	S	S	R	S
25293_8#133	5012STDY7312729	ERS2179195	ERR3144649	AMR0195	CAAGUJ010000001-CAAGUJ010000157	133	8	URINE	1	O1v1	KL116	-	-	-	-	-	-	-	-	-	-	-	-	-	-	-	-	-	AmpH*	-	-	-	SHV-75	-	R	S	S	S	S	S	S	S	S	I	S	S	S	S	S
25293_8#145	5012STDY7312741	ERS2179207	ERR3144661	AMR0208	CAAGUT010000001-CAAGUT010000040	133	8	WOUND	1	O1v1	KL116	-	-	-	-	-	-	-	-	-	-	-	-	-	-	-	-	-	AmpH*	-	-	-	SHV-75	-	R	S	S	S	S	S	S	S	S	I	S	S	S	S	S
25293_8#150	5012STDY7312746	ERS2179212	ERR3144666	AMR0163	CAAGVE010000001-CAAGVE010000038	133	7	URINE	1	O1v1	KL116	-	-	-	-	-	-	-	-	-	-	-	-	-	-	-	-	-	AmpH*	-	-	-	SHV-75	-	R	S	S	S	S	S	S	S	S	I	S	S	S	S	S
27097_7#135	5012STDY7626398	ERS2692572	ERR3144720	AMR0750	CAAHAT010000001-CAAHAT010000041	134	9	WOUND	2	O5	KL25	-	-	-	-	-	-	-	-	-	-	-	-	-	-	-	-	-	AmpH*	-	-	-	SHV-60	-	R	S	S	S	S	S	S	S	S	I	S	S	S	S	S
25293_8#155	5012STDY7312751	ERS2179217	ERR3144671	AMR0239	CAAGVL010000001-CAAGVL010000034	138	3	EYE	1	O5	KL101	-	-	-	-	-	StrB;StrA	-	-	-	-	-	-	-	-	SulI	-	DfrA21	AmpH*	-	-	-	OKP-B-2	-	R	S	S	S	S	S	S	S	S	S	S	S	S	R	S
25293_8#39	5012STDY7312602	ERS2179101	ERR3144555	AMR0336	CAAGWN010000001-CAAGWN010000061	140	3	WOUND	1	O1v2	KL49	-	-	-	-	-	StrB;StrA	-	-	-	-	-	-	-	-	-	TetB*	-	AmpH*	-	-	-	-	SHV-26*	R	S	S	S	S	S	S	S	S	S	S	S	S	S	S
27097_7#104	5012STDY7626367	ERS2692541	ERR3144689	AMR0758	CAAGZS010000001-CAAGZS010000042	147	9	UNKNOWN	2	O2v1	KL64	-	-	-	-	-	StrB;StrA;Aac3-IIa*	-	-	Qnr-S1;ParC-80I;GyrA-83I	-	-	-	CatB4	-	SulI	TetA	DfrA1	AmpH*;SHV-67*;OXA-1	-	CTX-M-15	-	-	TEM-30*	R	I	R	R	R	R	R	S	R	I	R	S	R	R	I
25293_8#100	5012STDY7312696	ERS2179162	ERR3144616	AMR0143	CAAGTY010000001-CAAGTY010000072	152	6	URINE	1	O4	KL149	ybt 10; ICEKp4	-	-	-	-	AadA16*?;StrA*;StrB?;Aac6Ib-cr*?	-	-	ParC-80I;GyrA-83F;GyrA-87A	-	-	-	CatA1*	-	SulI;SulII	-	DfrA27?	SHV-187*;AmpH*	-	CTX-M-15	-	-	TEM-30*	R	S	R	R	R	R	R	S	R	I	S	S	R	R	S
25293_8#157	5012STDY7312753	ERS2179219	ERR3144673	AMR0241	CAAGVN010000001-CAAGVN010000096	152	6	URINE	1	O4	KL149	ybt 10; ICEKp4	-	-	-	-	Aph3-Ia*	-	-	ParC-80I;GyrA-83F;GyrA-87A	-	MphA	-	CatA1*	-	-	-	-	AmpH*;SHV-187*	-	-	-	-	-	R	S	S	S	R	S	S	S	S	S	S	S	S	S	S
25293_8#98	5012STDY7312694	ERS2179160	ERR3144614	AMR0137	CAAGZB010000001-CAAGZB010000074	152	6	URINE	1	O4	KL149	ybt 10; ICEKp4	-	-	-	-	AadA16*;StrA*	-	-	ParC-80I;GyrA-83F;GyrA-87A	-	MphA	-	CatA1*	Arr3	SulI;SulII	-	DfrA27	AmpH*;SHV-187*	-	-	-	-	-	R	S	I	R	R	R	R	S	R	I	S	S	R	R	S
27035_8#6	5012STDY7626506	ERS2692635	ERR3144513	AMR0986	CAAGZH010000001-CAAGZH010000061	152	6	WOUND	2	O4	KL149	ybt 10; ICEKp4	-	-	-	-	AadA16*	-	-	QnrB17*;ParC-80I;GyrA-83F;GyrA-87A	-	MphA	-	CatA1*	Arr3	SulI	-	DfrA27	AmpH*;SHV-187*	-	-	-	-	-	R	S	S	S	R	S	S	S	S	I	S	S	S	S	S
27097_7#147	5012STDY7626410	ERS2692584	ERR3144732	AMR0570	CAAHBH010000001-CAAHBH010000078	152	12	UNKNOWN	2	O4	KL149	ybt 10; ICEKp4	-	-	-	-	StrB;StrA*;AadA16*;Aph3-Ia*	-	-	QnrB17*;ParC-80I;GyrA-83F;GyrA-87A	-	-	-	CatB4;CatA1*	Arr3	SulII;SulI	-	DfrA27	AmpH*;SHV-187*;OXA-1	-	CTX-M-15	-	-	TEM-30*	R	I	R	R	R	R	R	S	R	S	S	S	R	R	S
27097_7#92	5012STDY7626355	ERS2692529	ERR3144677	AMR0606	CAAHDC010000001-CAAHDC010000067	152	12	WOUND	2	O4	KL149	ybt 10; ICEKp4	-	-	-	-	AadA16*	-	-	QnrB17*;ParC-80I;GyrA-83F;GyrA-87A	-	MphA	-	-	Arr3	SulI;SulII?	-	DfrA27	AmpH*;SHV-187*	-	CTX-M-15	-	-	-	R	S	S	S	R	S	S	S	S	I	S	S	S	S	S
27097_7#148	5012STDY7626411	ERS2692585	ERR3144733	AMR0624	CAAHBG010000001-CAAHBG010000026	160	12	PUS	2	O1v1	KL62	-	-	-	-	-	-	-	-	-	-	-	-	-	-	-	-	-	AmpH*;SHV-187*	-	-	-	-	-	R	S	S	S	S	S	S	S	S	S	S	S	S	S	S
25293_8#70	5012STDY7312666	ERS2179132	ERR3144586	AMR0027	CAAGXZ010000001-CAAGXZ010000145	189	2	URINE	1	O3b	KL128	-	-	-	-	-	-	-	-	-	-	-	-	-	-	-	-	-	AmpH*	-	-	-	SHV-80	-	R	S	S	S	S	S	S	S	S	S	S	S	S	S	S
27097_7#155	5012STDY7626418	ERS2692592	ERR3144740	AMR0599	CAAHBN010000001-CAAHBN010000046	219	12	EAR	2	O1/O2v1	KL114	-	-	-	-	-	AadA2*;StrB*;StrA*;Aph3-Ia*	-	-	Qnr-S1	-	MphA?	-	CatA2*	-	SulI;SulII	TetA?	DfrA12	AmpH*	-	CTX-M-15	-	-	SHV-26*	R	S	R	R	S	R	R	S	R	I	S	S	R	R	S
25293_8#17	5012STDY7312580	ERS2179079	ERR3144533	AMR0286	CAAGVW010000001-CAAGVW010000028	234	10	UNKNOWN	1	O1v2	KL30	ybt 17; ICEKp10	clb 3	-	-	-	-	-	-	-	-	-	-	-	-	-	-	-	AmpH*	-	SHV-27	-	-	-	R	S	S	S	S	S	S	S	S	S	S	S	S	S	S
27097_7#130	5012STDY7626393	ERS2692567	ERR3144715	AMR0922	CAAHAQ010000001-CAAHAQ010000084	234	6	VAGINAL	2	O1v2	KL30	ybt 17; ICEKp10	clb 3	-	-	-	-	-	-	-	-	-	-	-	-	-	-	-	AmpH*	-	SHV-27	-	-	-	R	S	S	S	S	S	S	S	S	S	S	S	S	S	S
27097_7#173	5012STDY7626436	ERS2692611	ERR3144758	AMR0654	CAAHCH010000001-CAAHCH010000035	234	12	WOUND	2	O1v2	KL30	-	-	-	-	-	-	-	-	-	-	-	-	-	-	-	-	-	AmpH*	-	SHV-27	-	-	-	R	S	S	S	S	S	S	S	S	I	S	S	S	S	S
25293_8#38	5012STDY7312601	ERS2179100	ERR3144554	AMR0334	CAAGWO010000001-CAAGWO010000104	244	3	EAR	1	O4	KL15	-	-	-	-	-	StrB;StrA	-	-	-	-	-	-	-	-	-	-	-	AmpH*;SHV-187*	-	-	-	-	-	R	S	S	S	S	S	S	S	S	S	S	S	S	S	S
25293_8#69	5012STDY7312665	ERS2179131	ERR3144585	AMR0014	CAAGYF010000001-CAAGYF010000039	251	2	URINE	1	O3b	KL13	-	-	-	-	-	-	-	-	-	-	-	-	-	-	-	TetD	-	SHV-187*;AmpH*	-	-	-	-	-	R	S	S	S	S	S	S	S	S	S	S	S	R	S	S
25293_8#64	5012STDY7312660	ERS2179126	ERR3144580	17-01323	CAAGXV010000001-CAAGXV010000145	258	1	UNKNOWN	1	O2v2	KL107	ybt 17; ICEKp10	clb 3	-	-	-	Aac6-Ib;StrA*	-	-	ParC-80I;GyrA-83I	-	-	-	-	-	-	-	-	AmpH*	-	SHV-12	-	-	-	R	R	R	R	R	R	R	R	I	R	R	R	R	R	S
25293_8#45	5012STDY7312608	ERS2179107	ERR3144561	AMR0441	CAAGXC010000001-CAAGXC010000106	268	3	EYE	1	O2v1	KL20	-	-	-	-	-	-	-	-	-	-	-	-	-	-	-	-	-	AmpH*	-	SHV-13*	-	-	-	R	S	S	S	S	S	S	S	S	S	S	S	S	S	S
25293_8#76	5012STDY7312672	ERS2179138	ERR3144592	AMR0064	CAAGXY010000001-CAAGXY010000093	268	2	URINE	1	O2v1	KL20	ybt 10; ICEKp4	-	-	-	-	-	-	-	-	-	-	-	-	-	-	TetD	-	AmpH*	-	SHV-13*	-	-	-	R	S	S	S	S	S	S	S	S	I	S	S	R	S	S
27097_7#166	5012STDY7626429	ERS2692604	ERR3144751	AMR0740	CAAHBW010000001-CAAHBW010000045	273	9	URINE	2	O3b	KL74	-	-	-	-	-	StrB;StrA*;Aac3-IIa*	-	-	QnrB1?;ParC-80I;GyrA-83I	-	-	-	CatB4	-	SulII	TetA	DfrA14	SHV-67*;AmpH*;OXA-1	-	CTX-M-15	-	-	TEM-30*	R	S	R	R	R	R	R	S	R	R	R	S	R	R	S
25293_8#65	5012STDY7312661	ERS2179127	ERR3144581	AMR0007	CAAGXS010000001-CAAGXS010000052	277	2	URINE	1	O3b	KL46	-	-	-	-	-	AadA1-pm*?;AadB	-	-	-	-	MphA	-	-	-	-	TetB*	DfrA14	AmpH*	-	SHV-27*	-	-	-	R	S	S	S	S	S	S	S	S	S	R	S	S	S	S
25293_8#122	5012STDY7312718	ERS2179184	ERR3144638	AMR0181	CAAGTG010000001-CAAGTG010000028	294	2	WOUND	1	O1v1	KL30	ybt 17; ICEKp10	clb 3	-	-	-	-	-	-	-	-	-	-	-	-	-	-	-	SHV-187*;AmpH*	-	-	-	-	-	R	S	S	S	S	S	S	S	S	I	S	S	S	S	S
25293_8#88	5012STDY7312684	ERS2179150	ERR3144604	AMR0078	CAAGYT010000001-CAAGYT010000117	298	4	GROIN	1	O2v2	KL27	-	-	-	-	-	-	-	-	-	-	-	-	-	-	-	-	-	AmpH*	-	SHV-13*	-	-	-	R	S	S	S	S	S	S	S	S	S	S	S	S	S	S
25293_8#123	5012STDY7312719	ERS2179185	ERR3144639	AMR0182	CAAGTK010000001-CAAGTK010000030	299	2	VAGINAL	1	O1v1	KL7	ybt 17; ICEKp10	clb 3	-	-	-	-	-	-	-	-	-	-	-	-	-	-	-	AmpH*	-	-	-	-	SHV-26*	R	S	S	S	S	S	S	S	S	S	S	S	S	S	S
25293_8#50	5012STDY7312613	ERS2179112	ERR3144566	AMR0335	CAAGXE010000001-CAAGXE010000185	299	3	EAR	1	O1v1	KL38	-	-	-	-	-	StrB;StrA	-	-	-	-	-	-	-	-	-	-	-	AmpH*	-	-	-	-	SHV-26*	R	S	S	S	S	S	S	S	S	S	S	S	S	S	S
25293_8#77	5012STDY7312673	ERS2179139	ERR3144593	AMR0065	CAAGYC010000001-CAAGYC010000059	299	2	URINE	1	O1v1	KL7	ybt unknown	clb 3	-	-	-	-	-	-	-	-	-	-	-	-	-	TetD	-	AmpH*	-	-	-	SHV-1*?	SHV-26*	R	S	S	S	S	S	S	S	S	S	S	S	R	S	S
25293_8#94	5012STDY7312690	ERS2179156	ERR3144610	AMR0133	CAAGYV010000001-CAAGYV010000027	299	6	THROAT	1	O1v1	KL7	ybt unknown	clb 3	-	-	-	-	-	-	-	-	-	-	-	-	-	-	-	AmpH*?	-	-	-	-	SHV-26*	R	S	S	S	S	S	S	S	S	S	S	S	S	S	S
25293_8#107	5012STDY7312703	ERS2179169	ERR3144623	AMR0166	CAAGTQ010000001-CAAGTQ010000035	307	2	URINE	1	O2v2	KL102	-	-	-	-	-	-	-	-	ParC-80I;GyrA-83I	-	-	-	-	-	-	-	-	SHV-28*;AmpH*	-	-	-	-	-	R	S	S	S	R	S	S	S	S	S	S	S	S	S	S
27097_7#117	5012STDY7626380	ERS2692554	ERR3144702	AMR0643	CAAHAF010000001-CAAHAF010000041	307	12	WOUND	2	O2v2	KL102	-	-	-	-	-	StrB;StrA*;Aac3-IIa*	-	-	QnrB1?;ParC-80I;GyrA-83I	-	-	-	CatB4	-	SulII	TetA	DfrA14	SHV-28*;AmpH*;OXA-1	-	CTX-M-15	-	-	TEM-30*	R	S	R	R	R	R	R	S	R	I	R	S	R	R	S
27097_7#123	5012STDY7626386	ERS2692560	ERR3144708	AMR0543	CAAHAK010000001-CAAHAK010000040	307	12	URINE	2	O2v2	KL102	-	-	-	-	-	StrB;StrA*;Aac3-IIa*	-	-	QnrB1?;ParC-80I;GyrA-83I	-	-	-	CatB4	-	SulII	-	DfrA14	SHV-28*;AmpH*;OXA-1	-	CTX-M-15	-	-	TEM-30*	R	S	R	R	R	R	R	S	R	R	R	S	R	R	S
27097_7#138	5012STDY7626401	ERS2692575	ERR3144723	AMR0924	CAAHAV010000001-CAAHAV010000045	307	6	WOUND	2	O2v2	KL102	-	-	-	-	-	Aac3-IIa?;StrA*	-	-	QnrB1?;ParC-80I;GyrA-83I	-	-	-	CatB4	-	SulII	TetA	DfrA14	AmpH*;SHV-28*;OXA-1	-	CTX-M-15	-	-	TEM-30*	R	S	R	R	R	R	R	S	R	I	R	S	R	R	S
27097_7#152	5012STDY7626415	ERS2692589	ERR3144737	AMR0845	CAAHBP010000001-CAAHBP010000041	307	2	CATHETER	2	O2v2	KL102	-	-	-	-	-	StrB;StrA*;Aac3-IIa*	-	-	QnrB1?;ParC-80I;GyrA-83I	-	-	-	CatB4	-	SulII	TetA	DfrA14	SHV-28*;AmpH*;OXA-1	-	CTX-M-15	-	-	TEM-30*	R	S	R	R	R	R	R	S	R	R	R	S	R	R	S
27097_7#158	5012STDY7626421	ERS2692595	ERR3144743	AMR0735	CAAHBU010000001-CAAHBU010000040	307	2	SPUTUM	2	O2v2	KL102	-	-	-	-	-	StrB;StrA*;Aac3-IIa*	-	-	QnrB1?;ParC-80I;GyrA-83I	-	-	-	CatB4	-	SulII	TetA	DfrA14	SHV-28*;AmpH*;OXA-1	-	CTX-M-15	-	-	TEM-30*	R	S	R	R	R	R	R	S	R	I	R	S	R	R	S
27097_7#168	5012STDY7626431	ERS2692606	ERR3144753	AMR0850	CAAHCO010000001-CAAHCO010000047	307	2	URINE	2	O2v2	KL102	-	-	-	-	-	StrB;StrA*;Aac3-IIa*	-	-	QnrB1?;ParC-80I;GyrA-83I	-	-	-	CatB4	-	SulII	-	DfrA14	SHV-28*;AmpH*;OXA-1	-	CTX-M-15	-	-	TEM-30*	R	S	S	S	S	S	S	S	S	I	S	S	S	S	S
27097_7#174	5012STDY7626437	ERS2692612	ERR3144759	AMR0741	CAAHCD010000001-CAAHCD010000047	307	9	URINE	2	O2v2	KL102	-	-	-	-	-	StrB;StrA*;Aac3-IIa*	-	-	QnrB1?;ParC-80I;GyrA-83I	-	-	-	CatB4	-	SulII	TetA	DfrA14	SHV-28*;AmpH*;OXA-1	-	CTX-M-15	-	-	TEM-30*	R	S	R	R	R	R	R	S	R	I	R	S	R	R	S
27097_7#184	5012STDY7626447	ERS2692622	ERR3144769	AMR0852	CAAHCQ010000001-CAAHCQ010000039	307	2	URINE	2	O2v2	KL102	-	-	-	-	-	StrB;StrA*;Aac3-IIa*	-	-	QnrB1?;ParC-80I;GyrA-83I	-	-	-	CatB4	-	SulII	TetA	DfrA14	SHV-28*;AmpH*;OXA-1	-	CTX-M-15	-	-	TEM-30*	R	I	R	R	R	R	R	S	R	I	R	S	R	R	S
27097_7#186	5012STDY7626449	ERS2692624	ERR3144771	AMR0961	CAAHCT010000001-CAAHCT010000040	307	6	URINE	2	O2v2	KL102	-	-	-	-	-	StrB;StrA*;Aac3-IIa*	-	-	QnrB1?;ParC-80I;GyrA-83I	-	-	-	CatB4	-	SulII	TetA	DfrA14	AmpH*;SHV-28*;OXA-1	-	CTX-M-15	-	-	TEM-30*	R	S	R	R	R	R	R	S	R	I	R	S	R	R	S
27097_7#94	5012STDY7626357	ERS2692531	ERR3144679	AMR0657	CAAHDJ010000001-CAAHDJ010000043	307	12	EAR	2	O2v2	KL102	-	-	-	-	-	StrB;StrA*;Aac3-IIa*	-	-	QnrB1?;ParC-80I;GyrA-83I	-	-	-	CatB4	-	SulII	TetA	DfrA14	SHV-28*;AmpH*;OXA-1	-	CTX-M-15	-	-	TEM-30*	R	S	R	R	R	R	R	S	R	I	R	S	R	R	S
27097_7#98	5012STDY7626361	ERS2692535	ERR3144683	AMR0890	CAAHDK010000001-CAAHDK010000044	307	8	URINE	2	O2v2	KL102	-	-	-	-	-	-	-	-	QnrB1?;ParC-80I;GyrA-83I	-	-	-	-	-	-	TetA	DfrA14	SHV-28*;AmpH*	-	-	-	-	-	R	S	S	S	R	S	S	S	S	I	S	S	S	S	S
25293_8#127	5012STDY7312723	ERS2179189	ERR3144643	AMR0189	CAAGTF010000001-CAAGTF010000124	309	8	URINE	1	O4	KL42	-	-	-	-	-	-	-	-	-	-	-	-	-	-	-	-	-	SHV-187*;AmpH*	-	-	-	-	-	R	S	S	S	S	S	S	S	S	I	S	S	S	S	S
25293_8#7	5012STDY7312570	ERS2179069	ERR3144524	AMR0274	CAAGYD010000001-CAAGYD010000074	309	9	PUS	1	O4	KL42	-	-	-	-	-	-	-	-	-	-	-	-	-	-	-	-	-	SHV-187*;AmpH*	-	-	-	-	-	R	S	S	S	S	S	S	S	S	S	S	S	S	S	S
27097_7#156	5012STDY7626419	ERS2692593	ERR3144741	AMR0627	CAAHBQ010000001-CAAHBQ010000043	309	12	WOUND	2	O4	KL42	ybt 10; ICEKp4	-	-	-	-	StrB;StrA*;Aac3-IIa*	-	-	QnrB1?	-	-	-	CatB4	-	SulII	TetA	DfrA14	SHV-187*;AmpH*;OXA-1	-	CTX-M-15	-	-	TEM-30*	R	S	R	R	R	R	R	S	R	I	R	S	R	R	S
25293_8#140	5012STDY7312736	ERS2179202	ERR3144656	AMR0202	CAAGUV010000001-CAAGUV010000081	322	8	URINE	1	O4	KL17	-	-	-	-	-	-	-	-	-	-	-	-	-	-	-	-	-	SHV-187*;AmpH*	-	-	-	-	-	R	S	S	S	S	S	S	S	S	I	S	S	S	S	S
25293_8#99	5012STDY7312695	ERS2179161	ERR3144615	AMR0142	CAAGZG010000001-CAAGZG010000051	323	6	ABSCESS	1	O3b	KL21	-	-	-	-	-	StrB;StrA*;Aac3-IIa*	-	-	QnrB1?	-	-	-	CatB4?	-	SulII	TetA	DfrA14	SHV-187*;AmpH*;OXA-1	-	CTX-M-15	-	-	TEM-30*	R	S	I	I	S	R	R	S	I	I	R	S	R	R	S
27097_7#163	5012STDY7626426	ERS2692600	ERR3144748	AMR0600	CAAHBZ010000001-CAAHBZ010000048	323	12	URINE	2	O3b	KL21	-	-	-	-	-	StrB;StrA*;Aac3-IIa*	-	-	QnrB1?	-	-	-	CatB4	-	SulII	TetA	DfrA14	AmpH*;SHV-187*;OXA-1	-	CTX-M-15	-	-	TEM-30*	R	I	R	R	R	R	R	S	R	I	R	S	R	R	S
25293_8#92	5012STDY7312688	ERS2179154	ERR3144608	AMR0109	CAAGYX010000001-CAAGYX010000153	327	5	STOOL	1	O1v1	KL39	-	-	-	-	-	-	-	-	-	-	-	-	-	-	-	-	-	AmpH*	-	-	-	SHV-1*?	-	R	S	S	S	S	S	S	S	S	S	S	S	R	S	S
27097_7#190	5012STDY7626459	ERS2692628	ERR3144775	AMR1000	CAAHDB010000001-CAAHDB010000056	337	6	URINE	2	O1v2	KL133	-	-	-	-	-	-	-	-	-	-	-	-	-	-	-	-	-	AmpH*;SHV-187*	-	-	-	-	-	R	S	S	S	S	S	S	S	S	I	S	S	S	S	S
27097_7#96	5012STDY7626359	ERS2692533	ERR3144681	AMR0757	CAAHDF010000001-CAAHDF010000033	348	9	PUS	2	O1v1	KL62	-	-	-	-	-	-	-	-	-	-	-	-	-	-	-	-	-	AmpH*	-	-	-	SHV-77*	-	R	S	S	S	S	S	S	S	S	I	S	S	S	S	S
25293_8#109	5012STDY7312705	ERS2179171	ERR3144625	AMR0168	CAAGUA010000001-CAAGUA010000051	391	2	URINE	1	O1v2	KL30	ybt 9; ICEKp3	-	-	-	-	StrA*;StrB?;Aac6Ib-cr*?	-	-	QnrB1?	-	-	-	CatB4	-	SulII	TetA	DfrA14	SHV-187*;AmpH*;OXA-1	-	CTX-M-15	-	-	TEM-30*	R	S	I	I	R	R	R	S	I	R	S	S	R	R	S
25293_8#83	5012STDY7312679	ERS2179145	ERR3144599	AMR0073	CAAGYN010000001-CAAGYN010000036	391	2	URINE	1	O1/O2v2	KL30	ybt 9; ICEKp3	-	-	-	-	StrB;StrA*	-	-	QnrB1?	-	-	-	CatB4	-	SulII	TetA	DfrA14	SHV-187*;AmpH*;OXA-1	-	CTX-M-15	-	-	TEM-30*	R	S	I	I	R	R	R	S	I	I	S	S	R	R	S
25293_8#84	5012STDY7312680	ERS2179146	ERR3144600	AMR0074	CAAGYL010000001-CAAGYL010000032	391	2	BLOOD	1	O1/O2v2	KL30	ybt 9; ICEKp3	-	-	-	-	StrB;StrA*	-	-	QnrB1?	-	-	-	CatB4	-	SulII	TetA	DfrA14	SHV-187*;AmpH*;OXA-1	-	CTX-M-15	-	-	TEM-30*	R	S	I	I	S	R	R	S	I	I	S	S	R	R	S
25293_8#106	5012STDY7312702	ERS2179168	ERR3144622	AMR0165	CAAGUC010000001-CAAGUC010000039	392	2	URINE	1	O4	KL27	-	-	-	-	-	StrB;StrA*;Aac3-IIa*	-	-	QnrB1?;ParC-80I;GyrA-83I	-	-	-	CatB4	-	SulII	-	DfrA14	AmpH*;SHV-67*;OXA-1	-	CTX-M-15	-	-	TEM-30*	R	I	I	I	R	R	R	S	I	I	R	S	R	R	S
25293_8#114	5012STDY7312710	ERS2179176	ERR3144630	AMR0173	CAAGUG010000001-CAAGUG010000084	392	2	BLOOD	1	O4	KL27	-	-	-	-	-	StrB*?;StrA*;Aac3-IIa*	-	-	QnrB1?;ParC-80I;GyrA-83I	-	-	-	CatB4	-	SulII	TetA	DfrA14	AmpH*;SHV-67*;OXA-1	-	CTX-M-15	-	-	TEM-30*	R	I	R	R	R	R	R	S	I	S	R	S	R	R	S
25293_8#121	5012STDY7312717	ERS2179183	ERR3144637	AMR0180	CAAGTH010000001-CAAGTH010000040	392	2	PENILE SWAB	1	O4	KL27	-	-	-	-	-	StrB;StrA*;Aac3-IIa*	-	-	QnrB1?;ParC-80I;GyrA-83I	-	-	-	CatB4	-	SulII	-	DfrA14	SHV-67*;AmpH*;OXA-1	-	CTX-M-15	-	-	TEM-30*	R	I	I	I	R	R	R	S	I	I	R	S	R	R	S
25293_8#2	5012STDY7312565	ERS2179064	ERR3144519	AMR0269	CAAGVV010000001-CAAGVV010000046	392	9	BLOOD	1	O4	KL27	-	-	-	-	-	Aac3-IId*	-	-	QnrB1?;ParC-80I;GyrA-83I	-	-	-	CatB4*;CatA1*	-	-	TetD	DfrA14	SHV-67*;AmpH*;OXA-1	-	-	-	-	TEM-30*	R	I	S	S	R	S	S	S	S	R	R	S	R	S	S
25293_8#71	5012STDY7312667	ERS2179133	ERR3144587	AMR0029	CAAGYA010000001-CAAGYA010000081	392	2	URINE	1	O4	KL27	-	-	-	-	-	StrA*	-	-	ParC-80I;GyrA-83I	-	-	-	-	-	SulII	-	DfrA14	AmpH*;SHV-67*	-	CTX-M-15	-	-	-	R	S	I	I	R	R	R	S	I	R	S	S	I	R	S
25293_8#89	5012STDY7312685	ERS2179151	ERR3144605	AMR0079	CAAGYR010000001-CAAGYR010000062	392	3	WOUND	1	O4	KL27	-	-	-	-	-	StrB;StrA*;Aac3-IIa*	-	-	QnrB1?;ParC-80I;GyrA-83I	-	-	-	-	-	SulII	-	DfrA14	SHV-67*;AmpH*	-	CTX-M-15	-	-	TEM-30*	R	S	R	R	R	R	R	S	I	R	R	S	R	R	I
27097_7#113	5012STDY7626376	ERS2692550	ERR3144698	AMR0855	CAAGZY010000001-CAAGZY010000046	392	2	URINE	2	O4	KL27	-	-	-	-	-	StrB;StrA*;Aac3-IIa*	-	-	QnrB1?;ParC-80I;GyrA-83I	-	-	-	CatB4?	-	SulII	-	DfrA14	AmpH*;SHV-67*;OXA-1	-	CTX-M-15	-	-	TEM-30*	R	S	R	R	R	R	R	S	R	R	R	S	R	R	S
27097_7#164	5012STDY7626427	ERS2692601	ERR3144749	AMR0631	CAAHBY010000001-CAAHBY010000034	393	12	URINE	2	O2v1	KL43	ybt 10; ICEKp4?	-	-	-	-	-	-	-	-	-	-	-	-	-	-	-	-	AmpH*	-	SHV-27	-	-	-	R	S	S	S	S	S	S	S	S	R	S	S	S	S	S
25293_8#10	5012STDY7312573	ERS2179072	ERR3144526	AMR0277	CAAGTS010000001-CAAGTS010000036	405	9	WOUND	1	O4	KL151	ybt 0; ICE?	-	-	-	-	StrB;StrA*;Aac3-IIa*	-	-	QnrB1?	-	-	-	CatB4	-	SulII	-	DfrA14	AmpH*;OXA-1	-	CTX-M-15	-	SHV-76	TEM-30*	R	S	I	I	R	R	R	S	I	I	R	S	R	R	S
25293_8#11	5012STDY7312574	ERS2179073	ERR3144527	AMR0278	CAAGTX010000001-CAAGTX010000036	405	9	WOUND	1	O4	KL151	ybt 0; ICE?	-	-	-	-	StrB;StrA*;Aac3-IIa*	-	-	QnrB1?	-	-	-	CatB4	-	SulII	TetA	DfrA14	AmpH*;OXA-1	-	CTX-M-15	-	SHV-76	TEM-30*	R	S	R	R	S	R	R	S	R	I	S	S	R	R	S
25293_8#129	5012STDY7312725	ERS2179191	ERR3144645	AMR0191	CAAGTP010000001-CAAGTP010000058	405	8	URINE	1	O4	KL151	ybt 16; ICEKp12	-	-	-	-	StrB;StrA*;Aac3-IIa*	-	-	QnrB1?	-	-	-	CatB4	-	SulII	TetA	DfrA14	AmpH*;OXA-1	-	SHV-5?;CTX-M-15	-	SHV-76*	TEM-30*	R	I	R	R	R	R	R	S	I	R	R	S	R	R	S
27097_7#115	5012STDY7626378	ERS2692552	ERR3144700	AMR0540	CAAHAD010000001-CAAHAD010000026	405	12	VAGINAL	2	O4	KL151	ybt 10; ICEKp4	-	-	-	-	-	-	-	-	-	-	-	-	-	-	-	-	AmpH*	-	-	-	SHV-76	-	R	S	S	S	S	S	S	S	S	I	S	S	S	S	S
27097_7#160	5012STDY7626423	ERS2692597	ERR3144745	AMR0847	CAAHBT010000001-CAAHBT010000048	405	2	WOUND	2	O4	KL151	ybt 16; ICEKp12	-	-	-	-	Aac3-IIa*;StrA*;StrB?	-	-	QnrB1?	-	-	-	CatB4	-	SulII	TetA	DfrA14	AmpH*;OXA-1	-	CTX-M-15	-	SHV-76*	TEM-30*	R	S	R	R	R	R	R	S	R	I	R	S	R	R	S
27097_7#167	5012STDY7626430	ERS2692605	ERR3144752	AMR0754	CAAHCC010000001-CAAHCC010000041	405	9	EAR	2	O4	KL151	ybt unknown	-	-	-	-	StrB;StrA*	-	-	QnrB1?	-	-	-	CatB4	-	SulII	TetA	DfrA14	AmpH*;OXA-1	-	CTX-M-15	-	SHV-76*	TEM-30*	R	S	R	R	R	R	R	S	R	I	S	S	R	R	S
27097_7#95	5012STDY7626358	ERS2692532	ERR3144680	AMR0744	CAAHDD010000001-CAAHDD010000047	405	9	URINE	2	O4	KL151	ybt unknown	-	-	-	-	StrB;StrA*;Aac3-IIa*	-	-	QnrB1?	-	-	-	-	-	SulII	-	DfrA14	AmpH*	-	CTX-M-15	-	SHV-76*	TEM-30*	R	S	R	R	S	R	R	S	R	R	R	S	R	R	S
25293_8#72	5012STDY7312668	ERS2179134	ERR3144588	AMR0059	CAAGYE010000001-CAAGYE010000142	412	2	URINE	1	O3b	KL142	-	-	-	-	-	-	-	-	-	-	-	-	-	-	-	-	-	SHV-187*;AmpH*	-	-	-	-	-	R	S	S	S	S	S	S	S	S	I	S	S	S	S	S
25293_8#154	5012STDY7312750	ERS2179216	ERR3144670	AMR0238	CAAGVJ010000001-CAAGVJ010000111	414	3	WOUND	1	O3/O3a	KL123	ybt 7; ICEKp7	-	-	-	-	-	-	-	-	-	-	-	-	-	-	-	-	AmpH*	-	-	-	OKP-B-8	-	R	S	S	S	S	S	S	S	S	S	S	S	S	S	S
27035_8#8	5012STDY7626522	ERS2692637	ERR3144515	AMR0988	CAAGZL010000001-CAAGZL010000034	414	6	WOUND	2	O3/O3a	KL123	-	-	-	-	-	-	-	-	-	-	-	-	-	-	-	-	-	AmpH*	-	-	-	OKP-B-8	-	R	S	S	S	S	S	S	S	S	S	S	S	S	S	S
27035_8#9	5012STDY7626530	ERS2692638	ERR3144516	AMR0989	CAAGZM010000001-CAAGZM010000033	414	6	URINE	2	O3/O3a	KL123	-	-	-	-	-	-	-	-	-	-	-	-	-	-	-	-	-	AmpH*	-	-	-	OKP-B-8	-	R	S	S	S	S	S	S	S	S	S	S	S	S	S	S
27097_7#91	5012STDY7626354	ERS2692528	ERR3144676	AMR0531	CAAHCY010000001-CAAHCY010000120	433	3	WOUND	2	O2v2	KL102	-	-	-	-	-	-	-	-	-	-	-	-	-	-	-	-	-	AmpH*	-	SHV-13*	-	-	-	R	S	S	S	S	S	S	S	S	S	S	S	S	S	S
25293_8#124	5012STDY7312720	ERS2179186	ERR3144640	AMR0186	CAAGTD010000001-CAAGTD010000081	443	3	WOUND	1	O1v2	KL146	-	-	-	-	-	-	-	-	-	-	-	-	-	-	-	-	-	AmpH*	-	-	-	-	SHV-26*	R	S	S	S	S	S	S	S	S	I	S	S	S	S	S
25293_8#142	5012STDY7312738	ERS2179204	ERR3144658	AMR0205	CAAGUW010000001-CAAGUW010000034	443	8	URINE	1	O1v2	KL146	ybt 9; ICEKp3	-	-	-	-	-	-	-	-	-	-	-	-	-	-	-	-	AmpH*	-	-	-	-	SHV-26*	R	S	S	S	S	S	S	S	S	S	S	S	S	S	S
27097_7#111	5012STDY7626374	ERS2692548	ERR3144696	AMR0746	CAAGZV010000001-CAAGZV010000050	462	9	URINE	2	O2v2	KL9	ybt 15; ICEKp11	-	-	-	-	StrB;StrA*;Aac3-IId*	-	-	Qnr-S1	-	-	-	-	-	SulI;SulII	TetA;TetD	DfrA1	SHV-187*;AmpH*;LAP-2	-	CTX-M-14	-	-	TEM-30*	R	S	R	R	S	R	R	S	R	I	R	S	R	R	S
25293_8#115	5012STDY7312711	ERS2179177	ERR3144631	AMR0174	CAAGTA010000001-CAAGTA010000039	485	2	SPUTUM	1	O3b	KL8	-	-	-	-	-	AadA1-pm*?	-	-	-	-	-	-	-	-	SulI	-	DfrA1*	AmpH*	-	SHV-27*	-	-	-	R	S	S	S	S	S	S	S	S	S	S	S	S	R	S
25293_8#90	5012STDY7312686	ERS2179152	ERR3144606	AMR0080	CAAGYS010000001-CAAGYS010000072	491	4	EAR	1	OL101	KL118	-	-	-	-	-	-	-	-	-	-	-	-	-	-	-	-	-	AmpH*;SHV-187*	-	-	-	-	-	R	S	S	S	S	S	S	S	S	S	S	S	S	S	S
25293_8#36	5012STDY7312599	ERS2179098	ERR3144552	AMR0313	CAAGWR010000001-CAAGWR010000072	502	1	WOUND	1	O4	KL15	-	-	-	-	-	-	-	-	-	-	-	-	-	-	-	-	-	AmpH*;SHV-187*	-	-	-	-	-	R	S	S	S	S	S	S	S	S	S	S	S	S	S	S
25293_8#85	5012STDY7312681	ERS2179147	ERR3144601	AMR0075	CAAGYO010000001-CAAGYO010000071	502	2	URINE	1	O4	KL15	-	-	-	-	-	-	-	-	-	-	-	-	-	-	-	-	-	AmpH*	-	-	-	-	TEM-30*	R	S	S	S	S	S	S	S	S	S	S	S	S	S	S
27097_7#109	5012STDY7626372	ERS2692546	ERR3144694	AMR0642	CAAGZW010000001-CAAGZW010000094	502	12	EAR	2	O4	KL15	-	-	-	-	-	-	-	-	-	-	-	-	-	-	-	-	-	AmpH*;SHV-187*	-	-	-	-	-	R	S	S	S	S	S	S	S	S	S	S	S	S	S	S
25293_8#79	5012STDY7312675	ERS2179141	ERR3144595	AMR0068	CAAGYG010000001-CAAGYG010000074	526	2	WOUND	1	O3b	KL70	-	-	-	-	-	-	-	-	-	-	-	-	-	-	-	-	-	AmpH*	-	-	-	OKP-A-11*?	-	R	S	S	S	S	S	S	S	S	S	S	S	S	S	S
25293_8#15	5012STDY7312578	ERS2179077	ERR3144531	AMR0284	CAAGVI010000001-CAAGVI010000044	528	9	URINE	1	O3b	KL128	-	-	-	-	-	-	-	-	-	-	-	-	-	-	-	-	-	SHV-187*;AmpH*	-	-	-	-	-	R	S	S	S	S	S	S	S	S	I	S	S	S	S	S
25293_8#82	5012STDY7312678	ERS2179144	ERR3144598	AMR0072	CAAGYM010000001-CAAGYM010000046	528	2	URINE	1	O3b	KL128	-	-	-	-	-	-	-	-	-	-	-	-	-	-	-	-	-	SHV-187*;AmpH*	-	-	-	-	-	R	S	S	S	S	S	S	S	S	I	S	S	S	S	S
27097_7#170	5012STDY7626433	ERS2692608	ERR3144755	AMR0946	CAAHCG010000001-CAAHCG010000082	528	6	URINE	2	O3/O3a	KL10	-	-	-	-	-	-	-	-	-	-	-	-	-	-	-	-	-	SHV-187*;AmpH*	-	-	-	-	-	R	S	S	S	S	S	S	S	S	I	S	S	S	S	S
25293_8#30	5012STDY7312593	ERS2179092	ERR3144546	AMR0301	CAAGWA010000001-CAAGWA010000040	556	10	UNKNOWN	1	O2v1	KL62	-	-	-	-	-	-	-	-	-	-	-	-	-	-	-	-	-	AmpH*	-	-	-	SHV-77*	-	R	S	S	S	S	S	S	S	S	I	S	S	S	S	S
27097_7#126	5012STDY7626389	ERS2692563	ERR3144711	AMR0663	CAAHAM010000001-CAAHAM010000187	611	12	SKIN	2	O3b	KL71	-	-	-	-	-	AadA2*	-	-	-	-	MphA	-	-	-	SulI	-	DfrA12	AmpH*	-	SHV-27*	-	-	-	R	S	S	S	S	S	S	S	S	S	S	S	S	R	S
27097_7#149	5012STDY7626412	ERS2692586	ERR3144734	AMR0651	CAAHBJ010000001-CAAHBJ010000028	629	12	URINE	2	O3/O3a	KL134	-	-	-	-	-	StrB	-	-	-	-	-	-	-	-	SulII?	-	DfrA14*	AmpH*	-	-	-	SHV-77*	-	R	S	S	S	S	S	S	S	S	I	S	S	S	R	S
25293_8#8	5012STDY7312571	ERS2179070	ERR3144525	AMR0275	CAAGYI010000001-CAAGYI010000033	661	9	URINE	1	O2v2	KL140	-	-	-	-	-	-	-	-	-	-	-	-	-	-	-	-	-	AmpH*	-	SHV-27	-	-	-	R	S	S	S	S	S	S	S	S	I	S	S	S	S	S
27097_7#124	5012STDY7626387	ERS2692561	ERR3144709	AMR0616	CAAHAJ010000001-CAAHAJ010000109	742	12	URINE	2	O3b	KL51	-	-	-	-	-	-	-	-	-	-	-	-	-	-	-	-	-	SHV-172*;AmpH*	-	-	-	-	-	R	S	S	S	S	S	S	S	S	I	S	S	S	S	S
25293_8#34	5012STDY7312597	ERS2179096	ERR3144550	AMR0304	CAAGWK010000001-CAAGWK010000041	784	10	UNKNOWN	1	O1v2	KL146	-	-	-	-	-	-	-	-	-	-	-	-	-	-	-	-	-	AmpH*	-	-	-	-	SHV-26*	R	S	S	S	S	S	S	S	S	S	S	S	S	S	S
27097_7#120	5012STDY7626383	ERS2692557	ERR3144705	AMR0784	CAAHAC010000001-CAAHAC010000047	836	13	WOUND	2	O1v1	KL30	ybt 10; ICEKp4	-	-	-	-	StrB;StrA	-	-	-	-	-	-	-	-	-	-	-	AmpH*	-	-	-	SHV-77*	-	R	S	S	S	S	S	S	S	S	I	S	S	S	S	I
27097_7#121	5012STDY7626384	ERS2692558	ERR3144706	AMR0856	CAAHAH010000001-CAAHAH010000122	836	2	VAGINAL	2	O1v1	KL30	ybt 10; ICEKp4	-	-	-	-	-	-	-	-	-	-	-	-	-	-	TetD	-	AmpH*;SHV-187*?	-	-	-	-	-	R	S	S	S	S	S	S	S	S	I	S	S	R	S	S
27097_7#139	5012STDY7626402	ERS2692576	ERR3144724	AMR0552	CAAHBB010000001-CAAHBB010000038	846	12	URINE	2	O3b	KL60	-	-	-	-	-	-	-	-	-	-	-	-	-	-	-	-	-	AmpH*	-	-	-	-	SHV-26*	R	S	S	S	S	S	S	S	S	S	S	S	S	S	S
27097_7#145	5012STDY7626408	ERS2692582	ERR3144730	AMR0880	CAAHBE010000001-CAAHBE010000048	882	8	URINE	2	O1v1	KL16	-	-	-	-	-	-	-	-	-	-	-	-	-	-	-	-	-	AmpH*	-	SHV-101*	-	-	-	R	S	S	S	S	S	S	S	S	S	S	S	S	S	S
25293_8#87	5012STDY7312683	ERS2179149	ERR3144603	AMR0077	CAAGYQ010000001-CAAGYQ010000121	903	4	EAR	1	O5	KL17	-	-	-	-	-	StrA	-	-	-	-	-	-	-	-	-	-	-	AmpH*	-	-	-	OKP-B-3*	-	R	S	S	S	S	S	S	S	S	I	S	S	S	S	S
25293_8#158	5012STDY7312754	ERS2179220	ERR3144674	AMR0243	CAAGVO010000001-CAAGVO010000040	1229	6	URINE	1	O5	KL125	-	-	-	-	-	-	-	-	-	-	-	-	-	-	-	TetD	-	AmpH*	-	-	-	SHV-1?	-	R	S	S	S	S	S	S	S	S	S	S	S	R	S	S
25293_8#108	5012STDY7312704	ERS2179170	ERR3144624	AMR0167	CAAGTV010000001-CAAGTV010000056	1308	2	URINE	1	OL102	KL107	-	-	-	-	-	StrB;StrA	-	-	-	-	-	-	-	-	-	-	-	OKP-B-15*?;AmpH*	-	-	-	-	-	R	S	S	S	S	S	S	S	S	S	S	S	S	S	S
25293_8#119	5012STDY7312715	ERS2179181	ERR3144635	AMR0178	CAAGTJ010000001-CAAGTJ010000027	1308	2	SPUTUM	1	OL103	KL127	-	-	-	-	-	-	-	-	-	-	-	-	-	-	-	-	-	AmpH*;OKP-B-15*?	-	-	-	-	-	R	S	S	S	S	S	S	S	S	S	S	S	S	S	S
25293_8#86	5012STDY7312682	ERS2179148	ERR3144602	AMR0076	CAAGYP010000001-CAAGYP010000061	1310	4	LEG ULCER	1	O2v1	KL154	ybt 10; ICEKp4	-	-	-	-	-	-	-	-	-	-	-	-	-	-	-	-	AmpH*	-	-	-	-	SHV-26*	R	S	S	S	S	S	S	S	S	I	S	S	S	S	S
27097_7#108	5012STDY7626371	ERS2692545	ERR3144693	AMR0611	CAAGZU010000001-CAAGZU010000100	1401	12	WOUND	2	OL101	KL49	-	-	-	-	-	-	-	-	-	-	-	-	-	-	-	-	-	AmpH*	-	-	-	-	SHV-26	R	S	S	S	S	S	S	S	S	I	S	S	S	S	S
25293_8#3	5012STDY7312566	ERS2179065	ERR3144520	AMR0270	CAAGWH010000001-CAAGWH010000101	1427	9	WOUND	1	OL101	KL67	-	-	-	-	-	StrB;StrA*;Aac3-IIa*	-	-	QnrB1?	-	-	-	CatB4	-	SulII	TetA	DfrA14	SHV-187*;AmpH*;OXA-1	-	CTX-M-15	-	-	TEM-30*	R	S	I	I	S	R	R	S	I	I	R	S	R	R	S
25293_8#116	5012STDY7312712	ERS2179178	ERR3144632	AMR0175	CAAGTM010000001-CAAGTM010000056	1536	2	WOUND	1	O1v1	KL61	-	-	-	-	-	Aph4-Ia;Aac3-Iva?;StrB;StrA?	-	-	-	-	-	-	-	-	SulII	-	DfrA14*	SHV-187*;AmpH*	-	-	-	-	-	R	S	S	S	S	S	S	S	S	S	R	S	S	R	S
25293_8#20	5012STDY7312583	ERS2179082	ERR3144536	AMR0289	CAAGVT010000001-CAAGVT010000042	1548	10	UNKNOWN	1	O3/O3a	KL101	-	-	-	-	-	-	-	-	-	-	-	-	-	-	-	-	-	AmpH*	-	-	-	OKP-B-2	-	R	S	S	S	S	S	S	S	S	S	S	S	S	S	S
25293_8#134	5012STDY7312730	ERS2179196	ERR3144650	AMR0196	CAAGUO010000001-CAAGUO010000055	1569	8	URINE	1	O3b	KL25	-	-	-	-	-	-	-	-	-	-	-	-	-	-	-	-	-	AmpH*	-	-	-	-	SHV-26*;TEM-30*	R	S	S	S	S	S	S	S	S	S	S	S	I	S	S
25293_8#138	5012STDY7312734	ERS2179200	ERR3144654	AMR0200	CAAGUU010000001-CAAGUU010000060	1583	8	URINE	1	O2v2	KL102	ybt unknown	-	-	-	-	-	-	-	-	-	-	-	-	-	-	-	-	AmpH*	-	SHV-27	-	-	-	R	S	S	S	S	S	S	S	S	I	S	S	S	S	S
25293_8#51	5012STDY7312614	ERS2179113	ERR3144567	AMR0509	CAAGWT010000001-CAAGWT010000048	1605	11	URINE	1	O3/O3a	KL114	-	-	-	-	-	-	-	-	-	-	-	-	-	-	-	-	-	AmpH*	-	-	-	OKP-B-1*	-	R	S	S	S	S	S	S	S	S	I	S	S	S	S	S
25293_8#52	5012STDY7312615	ERS2179114	ERR3144568	AMR0510	CAAGXA010000001-CAAGXA010000047	1605	11	URINE	1	O3/O3a	KL114	-	-	-	-	-	-	-	-	-	-	-	-	-	-	-	-	-	AmpH*	-	-	-	OKP-B-1*	-	R	S	S	S	S	S	S	S	S	I	S	S	S	S	S
25293_8#53	5012STDY7312616	ERS2179115	ERR3144569	AMR0513	CAAGXI010000001-CAAGXI010000043	1605	11	URINE	1	O3/O3a	KL114	-	-	-	-	-	-	-	-	-	-	-	-	-	-	-	-	-	AmpH*	-	-	-	OKP-B-1*	-	R	S	S	S	S	S	S	S	S	I	S	S	S	S	S
25293_8#54	5012STDY7312617	ERS2179116	ERR3144570	AMR0514	CAAGXH010000001-CAAGXH010000049	1605	11	URINE	1	O3/O3a	KL114	-	-	-	-	-	-	-	-	-	-	-	-	-	-	-	-	-	AmpH*	-	-	-	OKP-B-1*	-	R	S	S	S	S	S	S	S	S	I	S	S	S	S	S
25293_8#55	5012STDY7312618	ERS2179117	ERR3144571	AMR0516	CAAGXG010000001-CAAGXG010000052	1605	11	URINE	1	O3/O3a	KL114	-	-	-	-	-	-	-	-	-	-	-	-	-	-	-	-	-	AmpH*	-	-	-	OKP-B-1*	-	R	S	S	S	S	S	S	S	S	I	S	S	S	S	S
25293_8#56	5012STDY7312619	ERS2179118	ERR3144572	AMR0517	CAAGXF010000001-CAAGXF010000047	1605	11	LIVER ABSCESS	1	O3/O3a	KL114	-	-	-	-	-	-	-	-	-	-	-	-	-	-	-	-	-	AmpH*	-	-	-	OKP-B-1*	-	R	S	S	S	S	S	S	S	S	I	S	S	S	S	S
25293_8#57	5012STDY7312620	ERS2179119	ERR3144573	AMR0518	CAAGXJ010000001-CAAGXJ010000044	1605	11	LIVER ABSCESS	1	O3/O3a	KL114	-	-	-	-	-	-	-	-	-	-	-	-	-	-	-	-	-	AmpH*	-	-	-	OKP-B-1*	-	R	S	S	S	S	S	S	S	S	I	S	S	S	S	S
25293_8#58	5012STDY7312621	ERS2179120	ERR3144574	AMR0519	CAAGXK010000001-CAAGXK010000042	1605	11	URINE	1	O3/O3a	KL114	-	-	-	-	-	-	-	-	-	-	-	-	-	-	-	-	-	AmpH*	-	-	-	OKP-B-1*	-	R	S	S	S	S	S	S	S	S	I	S	S	S	S	S
25293_8#59	5012STDY7312622	ERS2179121	ERR3144575	AMR0521	CAAGXL010000001-CAAGXL010000053	1605	11	URINE	1	O3/O3a	KL114	-	-	-	-	-	-	-	-	-	-	-	-	-	-	-	-	-	AmpH*	-	-	-	OKP-B-1*	-	R	S	S	S	S	S	S	S	S	I	S	S	S	S	S
25293_8#60	5012STDY7312623	ERS2179122	ERR3144576	AMR0522	CAAGXN010000001-CAAGXN010000046	1605	11	URINE	1	O3/O3a	KL114	-	-	-	-	-	-	-	-	-	-	-	-	-	-	-	-	-	AmpH*	-	-	-	OKP-B-1*	-	R	S	S	S	S	S	S	S	S	I	S	S	S	S	S
25293_8#61	5012STDY7312624	ERS2179123	ERR3144577	AMR0524	CAAGXQ010000001-CAAGXQ010000042	1605	11	URINE	1	O3/O3a	KL114	-	-	-	-	-	-	-	-	-	-	-	-	-	-	-	-	-	AmpH*	-	-	-	OKP-B-1*	-	R	S	S	S	S	S	S	S	S	I	S	S	S	S	S
25293_8#62	5012STDY7312625	ERS2179124	ERR3144578	AMR0525	CAAGXO010000001-CAAGXO010000040	1605	11	URINE	1	O3/O3a	KL114	-	-	-	-	-	-	-	-	-	-	-	-	-	-	-	-	-	AmpH*	-	-	-	OKP-B-1*	-	R	S	S	S	S	S	S	S	S	I	S	S	S	S	S
25293_8#63	5012STDY7312626	ERS2179125	ERR3144579	AMR0526	CAAGXP010000001-CAAGXP010000047	1605	11	URINE	1	O3/O3a	KL114	-	-	-	-	-	-	-	-	-	-	-	-	-	-	-	-	-	AmpH*	-	-	-	OKP-B-1*	-	R	S	S	S	S	S	S	S	S	I	S	S	S	S	S
25293_8#137	5012STDY7312733	ERS2179199	ERR3144653	AMR0199	CAAGUR010000001-CAAGUR010000032	1607	8	URINE	1	O3/O3a	KL55	-	-	-	-	-	-	-	-	-	-	-	-	-	-	-	-	-	AmpH*	-	-	-	-	SHV-26*	R	S	S	S	S	S	S	S	S	I	S	S	S	S	S
25293_8#67	5012STDY7312663	ERS2179129	ERR3144583	AMR0009	CAAGXT010000001-CAAGXT010000052	1626	2	VAGINAL	1	O5	KL151	-	-	-	-	-	StrB;AadA1-pm*?;Aph3-Ia*	-	-	QnrB5*	-	-	-	-	-	SulI	TetA	DfrA1*	AmpH*;SHV-52	-	-	-	-	-	R	S	S	S	S	S	S	S	S	S	S	S	S	R	S
25293_8#68	5012STDY7312664	ERS2179130	ERR3144584	AMR0012	CAAGXU010000001-CAAGXU010000033	1626	2	WOUND	1	O5	KL151	-	-	-	-	-	StrB;AadA1-pm*?;Aph3-Ia*	-	-	QnrB5*	-	-	-	-	-	SulI	TetA	DfrA1*	AmpH*;SHV-52	-	-	-	-	-	R	S	S	S	S	S	S	S	S	S	S	S	S	R	S
25293_8#22	5012STDY7312585	ERS2179084	ERR3144538	AMR0291	CAAGWC010000001-CAAGWC010000029	1661	10	UNKNOWN	1	O1v2	KL117	-	-	-	-	-	-	-	-	-	-	-	-	-	-	-	-	-	AmpH*	-	-	-	-	SHV-26*	R	S	S	S	S	S	S	S	S	I	S	S	S	S	S
27097_7#106	5012STDY7626369	ERS2692543	ERR3144691	AMR0911	CAAGZQ010000001-CAAGZQ010000108	1665	6	BLOOD	2	O3b	KL38	-	-	-	-	-	-	-	-	-	-	-	-	-	-	-	-	-	AmpH*;SHV-187*	-	-	-	-	-	R	S	S	S	S	S	S	S	S	I	S	S	S	S	S
25293_8#13	5012STDY7312576	ERS2179075	ERR3144529	AMR0282	CAAGUN010000001-CAAGUN010000143	1779	9	URINE	1	O3b	KL38	-	-	-	-	-	-	-	-	-	-	-	-	-	-	-	-	-	AmpH*	-	-	-	SHV-77*	-	R	S	S	S	S	S	S	S	S	S	S	S	S	S	S
27097_7#189	5012STDY7626458	ERS2692627	ERR3144774	AMR0964	CAAHDA010000001-CAAHDA010000017	1805	6	VAGINAL	2	O3/O3a	KL48	-	-	-	-	-	-	-	-	-	-	-	-	-	-	-	-	-	AmpH*	-	SHV-27	-	-	-	R	S	S	S	S	S	S	S	S	I	S	S	S	S	S
27097_7#175	5012STDY7626438	ERS2692613	ERR3144760	AMR0755	CAAHCJ010000001-CAAHCJ010000125	1822	9	EYE	2	O5	KL48	-	-	-	-	-	-	-	-	-	-	-	-	-	-	-	-	-	AmpH*	-	-	-	OKP-B-18*?	-	R	S	S	S	S	S	S	S	S	S	S	S	S	S	S
27097_7#140	5012STDY7626403	ERS2692577	ERR3144725	AMR0622	CAAHAZ010000001-CAAHAZ010000167	1886	12	PUS	2	O1v2	KL58	-	-	-	-	-	-	-	-	-	-	-	-	-	-	-	-	-	AmpH*;SHV-36*	-	-	-	-	-	R	S	S	S	S	S	S	S	S	S	S	S	S	S	S
25293_8#93	5012STDY7312689	ERS2179155	ERR3144609	AMR0111	CAAGYZ010000001-CAAGYZ010000092	2055	5	URINE	1	O3b	KL14	-	-	-	-	-	-	-	-	-	-	-	-	-	-	-	-	-	SHV-187*;AmpH*	-	-	-	-	-	R	S	S	S	S	S	S	S	S	S	S	S	S	S	S
25293_8#156	5012STDY7312752	ERS2179218	ERR3144672	AMR0240	CAAGVM010000001-CAAGVM010000116	2390	6	URINE	1	O1v1	KL16	-	-	-	-	-	AadA1-pm*?	-	-	-	-	-	-	-	-	-	-	DfrA1*	AmpH*;SHV-187*	-	-	-	-	-	R	S	S	S	S	S	S	S	S	S	S	S	S	R	S
27097_7#107	5012STDY7626370	ERS2692544	ERR3144692	AMR0535	CAAGZT010000001-CAAGZT010000039	2390	3	WOUND	2	O1v1	KL16	-	-	-	-	-	StrB;StrA*;Aac3-IIa*	-	-	QnrB1?	-	-	-	-	-	SulII	TetA	DfrA14	SHV-187*;AmpH*;OXA-1	-	CTX-M-15	-	-	TEM-30*	R	S	R	R	R	R	R	S	R	I	R	S	R	R	S
25293_8#91	5012STDY7312687	ERS2179153	ERR3144607	AMR0102	CAAGYU010000001-CAAGYU010000020	2607	5	PLEURAL FLUID	1	O3b	KL70	-	-	-	-	-	-	-	-	-	-	-	-	-	-	-	-	-	OKP-B-15?;AmpH*	-	-	-	-	-	R	S	S	S	S	S	S	S	S	I	S	S	S	S	S
25293_8#73	5012STDY7312669	ERS2179135	ERR3144589	AMR0060	CAAGXX010000001-CAAGXX010000034	2674	2	URINE	1	O3b	KL111	-	-	-	-	-	-	-	-	-	-	-	-	-	-	-	-	-	SHV-172*;AmpH*	-	-	-	-	-	R	S	S	S	S	S	S	S	S	I	S	S	S	S	S
25293_8#147	5012STDY7312743	ERS2179209	ERR3144663	AMR0149	CAAGVF010000001-CAAGVF010000043	2715	7	ABSCESS	1	O1v1	KL62	ybt unknown	-	-	-	-	Aph3-Ia*	-	-	QnrB4	-	MphA	-	-	-	SulI	TetA	DfrA14	AmpH*;DHA-1	-	-	-	-	SHV-26*	R	S	S	I	S	S	R	S	S	I	S	S	R	S	S
27097_7#129	5012STDY7626392	ERS2692566	ERR3144714	AMR0857	CAAHAO010000001-CAAHAO010000021	2736	2	URINE	2	O4	KL139	ybt 9; ICEKp3	-	-	-	-	-	-	-	-	-	-	-	-	-	-	-	-	AmpH*	-	-	-	OKP-B-8*	-	R	S	S	S	S	S	S	S	S	I	S	S	S	S	S
27035_8#4	5012STDY7626490	ERS2692633	ERR3144511	AMR0980	CAAGZI010000001-CAAGZI010000051	2941	6	URINE	2	O3/O3a	KL128	-	-	-	-	-	StrB;StrA*;AadA1-pm*?;Aac3-IIa*	-	-	QnrB1?;GyrA-83Y	-	-	-	CatB4;CatA1*?	-	SulII	TetA*?	DfrA14	AmpH*;OXA-1	-	CTX-M-15	-	OKP-A-5	TEM-30*	R	I	R	R	R	R	R	S	R	R	R	S	R	R	R
27097_7#191	5012STDY7626466	ERS2692629	ERR3144776	AMR0965	CAAHCZ010000001-CAAHCZ010000069	2941	6	URINE	2	O3/O3a	KL128	-	-	-	-	-	StrB;StrA*;Aac3-IIa*;AadA1-pm*?	-	-	QnrB1?	-	-	-	CatB4;CatA1*?	-	SulII	TetA*?	DfrA14	AmpH*;OXA-1	-	CTX-M-15	-	OKP-A-5	TEM-30*	R	S	R	R	R	R	R	S	R	S	R	S	R	R	S
27097_7#100	5012STDY7626363	ERS2692537	ERR3144685	AMR0608	CAAGZN010000001-CAAGZN010000072	3109	12	PUS	2	O1v1	KL124	-	-	-	-	-	-	-	-	-	-	-	-	-	-	-	-	-	AmpH*	-	-	-	SHV-25*	-	R	S	S	S	S	S	S	S	S	I	S	S	S	S	S
27097_7#105	5012STDY7626368	ERS2692542	ERR3144690	AMR0854	CAAGZR010000001-CAAGZR010000105	3132	2	FLUID	2	O1v1	KL142	-	-	-	-	-	-	-	-	-	-	-	-	-	-	-	-	-	AmpH*;SHV-187*	-	-	-	-	-	R	S	S	S	S	S	S	S	S	S	S	S	S	S	S
27097_7#112	5012STDY7626375	ERS2692549	ERR3144697	AMR0759	CAAHAE010000001-CAAHAE010000065	3214	9	URINE	2	O4	KL149	-	-	-	-	-	-	-	-	-	-	-	-	-	-	-	-	-	AmpH*	-	-	-	OKP-B-1*	-	R	S	S	S	S	S	S	S	S	S	S	S	S	S	S
25293_8#136	5012STDY7312732	ERS2179198	ERR3144652	AMR0198	CAAGUP010000001-CAAGUP010000022	3384	8	URINE	1	O3/O3a	KL53	-	-	-	-	-	-	-	-	-	-	-	-	-	-	-	-	-	LEN-24*;AmpH*	-	-	-	-	-	R	S	S	S	S	S	S	S	S	S	S	S	S	S	S
25293_8#151	5012STDY7312747	ERS2179213	ERR3144667	AMR0229	CAAGVD010000001-CAAGVD010000014	3387	2	BLOOD	1	O12	KL56	-	-	-	-	-	-	-	-	-	-	-	-	-	-	-	-	-	AmpH*	-	-	-	OKP-B-5*?	-	R	S	S	S	S	S	S	S	S	I	S	S	S	S	S
25293_8#152	5012STDY7312748	ERS2179214	ERR3144668	AMR0230	CAAGVG010000001-CAAGVG010000042	3387	2	BLOOD	1	O12	KL56	-	-	-	-	-	-	-	-	-	-	-	-	-	-	-	-	-	AmpH*	-	-	-	OKP-B-5*?	-	R	S	S	S	S	S	S	S	S	S	S	S	S	S	S
27097_7#143	5012STDY7626406	ERS2692580	ERR3144728	AMR0751	CAAHBD010000001-CAAHBD010000031	1032~	9	WOUND	2	O12	KL30	-	-	-	-	-	-	-	-	-	-	-	-	-	-	-	-	-	AmpH*	-	-	-	OKP-B-5*?	-	R	S	S	S	S	S	S	S	S	S	S	S	S	S	S
27035_8#7	5012STDY7626514	ERS2692636	ERR3144514	AMR0987	CAAGZK010000001-CAAGZK010000081	1040~	6	URINE	2	O3b	KL39	-	-	-	-	-	-	-	-	-	-	-	-	-	-	-	-	-	AmpH*	-	-	-	OKP-A-5*	-	R	S	S	S	S	S	S	S	S	R	S	S	S	S	S
25293_8#153	5012STDY7312749	ERS2179215	ERR3144669	AMR0231	CAAGVK010000001-CAAGVK010000133	1049~	2	BLOOD	1	O1v1	KL5	-	-	-	-	-	-	-	-	-	-	-	-	-	-	-	-	-	SHV-172*;AmpH*	-	-	-	-	-	R	S	S	S	S	S	S	S	S	I	S	S	S	S	S
27097_7#176	5012STDY7626439	ERS2692614	ERR3144761	AMR0851	CAAHCK010000001-CAAHCK010000136	1117~	2	VAGINAL	2	O2v2	KL112	-	-	-	-	-	-	-	-	-	-	-	-	-	-	-	-	-	AmpH*	-	-	-	SHV-1*?	-	R	S	R	R	R	R	R	S	R	S	R	S	R	R	S
25293_8#49	5012STDY7312612	ERS2179111	ERR3144565	AMR0445	CAAGWV010000001-CAAGWV010000016	1294~	3	EAR	1	O3b	KL13	ybt 9; ICEKp3	-	-	-	-	-	-	-	-	-	-	-	-	-	-	-	-	SHV-65;AmpH*	-	-	-	-	-	R	S	S	S	S	S	S	S	S	S	S	S	S	S	S
27097_7#93	5012STDY7626356	ERS2692530	ERR3144678	AMR0638	CAAHDE010000001-CAAHDE010000112	16~	12	URINE	2	O2v2	KL22	-	-	-	-	-	AadA1-pm*?	-	-	-	-	-	-	-	-	SulI	-	-	AmpH*	-	-	-	SHV-44*	-	R	S	S	S	S	S	S	S	S	I	S	S	R	S	S
27097_7#151	5012STDY7626414	ERS2692588	ERR3144736	AMR0752	CAAHBL010000001-CAAHBL010000041	1662~	9	PERITONEAL FLUID	2	O2v2	KL51	-	-	-	-	-	StrA*;Aac3-IIa*	-	-	QnrB1?	-	-	-	CatB4	-	SulII	TetA?	DfrA14	SHV-187*;AmpH*;OXA-1	-	CTX-M-15	-	-	TEM-30*	R	I	R	R	R	R	R	S	R	S	R	S	R	R	S
27097_7#161	5012STDY7626424	ERS2692598	ERR3144746	AMR0882	CAAHCA010000001-CAAHCA010000017	1662~	8	URINE	2	O1v1	KL39	-	-	-	-	-	-	-	-	-	-	-	-	-	-	-	-	-	SHV-187*;AmpH*	-	-	-	-	-	R	S	S	S	S	S	S	S	S	I	S	S	S	S	S
27097_7#144	5012STDY7626407	ERS2692581	ERR3144729	AMR0791	CAAHBI010000001-CAAHBI010000049	1810~	13	URINE	2	O2v2	KL107	-	-	-	-	-	StrB;StrA*;Aac3-IIa*	-	-	-	-	-	-	CatB4	-	SulII	-	DfrA14	SHV-187*;AmpH*;OXA-1	-	CTX-M-15	-	-	TEM-30*	R	S	R	R	S	R	R	S	R	S	R	S	R	R	S
25293_8#78	5012STDY7312674	ERS2179140	ERR3144594	AMR0067	CAAGYH010000001-CAAGYH010000095	1813~	2	WOUND	1	O3/O3a	KL114	-	-	-	-	-	-	-	-	-	-	-	-	-	-	-	-	-	AmpH*	-	-	-	OKP-B-10*	-	R	S	S	S	S	S	S	S	S	S	S	S	S	S	S
25293_8#117	5012STDY7312713	ERS2179179	ERR3144633	AMR0176	CAAGTO010000001-CAAGTO010000075	1846~	2	SPUTUM	1	O3b	KL14	-	-	-	-	-	-	-	-	-	-	-	-	-	-	-	-	-	AmpH*	-	-	-	-	SHV-26*	R	S	S	S	S	S	S	S	S	S	S	S	S	S	S
27097_7#127	5012STDY7626390	ERS2692564	ERR3144712	AMR0749	CAAHAN010000001-CAAHAN010000047	1978~	9	WOUND	2	O3/O3a	KL20	-	-	-	-	-	AadA16*	-	-	QnrB17*	-	-	-	-	Arr3	SulI	TetA*	DfrA27	AmpH*	-	SHV-27*	-	-	-	R	S	S	S	R	S	S	S	S	I	S	S	S	R	S
27097_7#159	5012STDY7626422	ERS2692596	ERR3144744	AMR0753	CAAHBS010000001-CAAHBS010000037	23~	9	SPUTUM	2	O1v2	KL1	ybt 9; ICEKp3	-	iuc 2	iro 3	rmpA	-	-	-	QnrB2	-	-	-	-	-	SulI;SulI	TetA*	DfrA25	AmpH;SHV-190*	-	-	-	-	-	R	S	S	S	S	S	S	S	S	S	S	S	S	R	S
25293_8#6	5012STDY7312569	ERS2179068	ERR3144523	AMR0273	CAAGXM010000001-CAAGXM010000022	2432~	9	URINE	1	O3/O3a	KL107	-	-	-	-	-	-	-	-	-	-	-	-	-	-	-	-	-	AmpH*	-	-	-	OKP-A-2*	-	R	S	S	S	S	S	S	S	S	S	S	S	S	S	S
25293_8#35	5012STDY7312598	ERS2179097	ERR3144551	AMR0305	CAAGWL010000001-CAAGWL010000039	25~	10	UNKNOWN	1	O3/O3a	KL22	-	-	-	-	-	-	-	-	QnrB1?	-	-	-	-	-	-	TetA	DfrA14	SHV-187*;AmpH*	-	-	-	-	-	R	S	S	S	S	S	S	S	S	I	S	S	S	S	S
25293_8#80	5012STDY7312676	ERS2179142	ERR3144596	AMR0069	CAAGYK010000001-CAAGYK010000021	25~	2	WOUND	1	O1v2	KL30	-	-	-	-	-	-	-	-	-	-	-	-	-	-	-	-	-	AmpH*	-	SHV-27*	-	-	-	R	S	S	S	S	S	S	S	S	S	S	S	S	S	S
25293_8#96	5012STDY7312692	ERS2179158	ERR3144612	AMR0135	CAAGYW010000001-CAAGYW010000062	2637~	6	URINE	1	O3/O3a	KL49	-	-	-	-	-	-	-	-	-	-	-	-	-	-	-	-	-	AmpH*	-	-	-	OKP-A-5*	TEM-30*	R	S	S	S	S	S	S	S	S	I	S	S	I	S	S
25293_8#132	5012STDY7312728	ERS2179194	ERR3144648	AMR0194	CAAGUK010000001-CAAGUK010000028	264~	8	URINE	1	OL101	KL124	-	-	-	-	-	-	-	-	-	-	-	-	-	-	-	-	-	AmpH*;LEN-24*	-	-	-	-	-	R	S	S	S	S	S	S	S	S	S	S	S	S	S	S
25293_8#48	5012STDY7312611	ERS2179110	ERR3144564	AMR0444	CAAGXD010000001-CAAGXD010000117	268~	3	WOUND	1	O2v1	KL20	ybt 10; ICEKp4	-	-	-	-	-	-	-	-	-	-	-	-	-	-	TetD	-	AmpH*;SHV-172*	-	-	-	-	-	R	S	S	S	S	S	S	S	S	I	S	S	R	S	S
25293_8#42	5012STDY7312605	ERS2179104	ERR3144558	AMR0409	CAAGWX010000001-CAAGWX010000047	2979~	5	SECRETION	1	OL103	KL127	-	-	-	-	-	-	-	-	-	-	-	-	-	-	-	-	-	AmpH*	-	-	-	OKP-A-3*	-	R	S	S	S	S	S	S	S	S	I	S	S	S	S	S
27097_7#128	5012STDY7626391	ERS2692565	ERR3144713	AMR0785	CAAHAP010000001-CAAHAP010000046	307~	13	DRAINAGE	2	O2v2	KL102	-	-	-	-	-	StrB;StrA*;Aac3-IIa*	-	-	QnrB1?;ParC-80I;GyrA-83I	-	-	-	CatB4	-	SulII	TetA	DfrA14	SHV-28*;AmpH*;OXA-1*	-	CTX-M-15	-	-	TEM-30*	R	S	R	R	R	R	R	S	R	I	R	S	R	R	S
27097_7#136	5012STDY7626399	ERS2692573	ERR3144721	AMR0786	CAAHAU010000001-CAAHAU010000045	307~	13	PEG SITE	2	O2v2	KL102	-	-	-	-	-	StrB;StrA*;Aac3-IIa*	-	-	QnrB1?;ParC-80I;GyrA-83I	-	-	-	CatB4	-	SulII	TetA	DfrA14	SHV-28*;AmpH*;OXA-1*	-	CTX-M-15	-	-	TEM-30*	R	S	R	R	R	R	R	S	R	I	R	S	R	R	S
25293_8#4	5012STDY7312567	ERS2179066	ERR3144521	AMR0271	CAAGWP010000001-CAAGWP010000049	321~	9	URINE	1	O4	KL36	-	-	-	-	-	StrB;StrA*;Aac3-IIa*	-	-	-	-	-	-	CatB4	-	SulII	-	-	SHV-172*;AmpH*;OXA-1	-	CTX-M-15	-	-	TEM-30*	R	I	I	R	S	R	R	S	I	I	R	S	R	S	S
27097_7#169	5012STDY7626432	ERS2692607	ERR3144754	AMR0884	CAAHCE010000001-CAAHCE010000044	321~	8	URINE	2	O2v2	KL3	-	-	-	-	-	-	-	-	-	-	-	-	-	-	-	-	-	SHV-187*;AmpH*	-	-	-	-	-	R	S	S	S	S	S	S	S	S	I	S	S	S	S	S
27097_7#116	5012STDY7626379	ERS2692553	ERR3144701	AMR0614	CAAHAB010000001-CAAHAB010000031	323~	12	VAGINAL	2	O3b	KL21	ybt 16; ICEKp12	-	-	-	-	StrB;StrA*	-	-	-	-	-	-	CatB4	-	SulII	-	DfrA14	SHV-187*;AmpH*;OXA-1	-	CTX-M-15	-	-	TEM-30*	R	S	R	R	S	R	R	S	R	I	S	S	R	R	S
25293_8#130	5012STDY7312726	ERS2179192	ERR3144646	AMR0192	CAAGUI010000001-CAAGUI010000126	36~	8	URINE	1	O2v2	KL102	-	-	-	-	-	-	-	-	-	-	-	-	-	-	-	-	-	AmpH*	-	SHV-13*	-	-	-	R	S	S	S	S	S	S	S	S	S	S	S	S	S	S
25293_8#118	5012STDY7312714	ERS2179180	ERR3144634	AMR0177	CAAGTL010000001-CAAGTL010000096	414~	2	WOUND	1	O5	KL14	-	-	-	-	-	StrA*	-	-	QnrB1?	-	-	-	-	-	SulII?	-	DfrA14?	AmpH*	-	CTX-M-15?	-	OKP-B-8	TEM-30*	R	S	R	R	S	R	R	S	I	S	S	S	R	R	S
27097_7#103	5012STDY7626366	ERS2692540	ERR3144688	AMR0745	CAAGZP010000001-CAAGZP010000092	495~	9	URINE	2	O5	KL14	-	-	-	-	-	-	-	-	-	-	-	-	-	-	-	-	-	AmpH*;SHV-187*	-	-	-	-	-	R	S	S	S	S	S	S	S	S	S	S	S	S	S	S
27097_7#142	5012STDY7626405	ERS2692579	ERR3144727	AMR0732	CAAHBC010000001-CAAHBC010000048	592~	2	WOUND	2	O3b	KL57	-	-	iuc 2	iro 3	rmpA	-	-	-	-	-	-	-	-	-	-	-	-	AmpH*	-	-	-	-	SHV-26	R	S	S	S	S	S	S	S	S	S	S	S	S	S	S
25293_8#125	5012STDY7312721	ERS2179187	ERR3144641	AMR0187	CAAGTB010000001-CAAGTB010000028	619~	3	WOUND	1	OL103	KL107	-	-	-	-	-	AadA2	-	-	-	-	-	-	CmlA5*;CatA2*	-	SulI;SulII	TetD	DfrA15b*	AmpH*;LEN-24*	-	-	-	-	-	R	S	S	S	S	S	S	S	S	S	S	S	S	R	S
27097_7#99	5012STDY7626362	ERS2692536	ERR3144684	AMR0532	CAAHDH010000001-CAAHDH010000031	698~	3	WOUND	2	OL101	KL124	ybt unknown	-	-	-	-	-	-	-	-	-	-	-	-	-	-	-	-	AmpH*;LEN-24*	-	-	-	-	-	R	S	S	S	S	S	S	S	S	S	S	S	S	S	S
25293_8#110	5012STDY7312706	ERS2179172	ERR3144626	AMR0169	CAAGUE010000001-CAAGUE010000039	993~	2	URINE	1	O3b	KL105	-	-	-	-	-	-	-	-	-	-	-	-	-	-	-	-	-	AmpH*	-	-	-	-	SHV-26*	R	S	S	S	S	S	S	S	S	S	S	S	S	S	S
[truncated: 1 more columns]

## Sheet: dataset_S2
Sanger	accession	strain	country	year	MLST	sampleID	source
	ERR3162616	BA6740	India	2016	ST11	ERS3039949	Wyres et al biorxiv 2019 doi.org/10.1101/557785
	ERR3162520	1195	Nepal	2013	ST11	ERS3039880	Wyres et al biorxiv 2019 doi.org/10.1101/557785
	ERR3162521	1196	Nepal	2013	ST11	ERS3039881	Wyres et al biorxiv 2019 doi.org/10.1101/557785
	ERR3162518	1075	Nepal	2013	ST11	ERS3039878	Wyres et al biorxiv 2019 doi.org/10.1101/557785
	GCA_002845345.1	AH10	Anhui	2015	ST11	SAMN08176448	Dong et al 2018 Mgen 10.1099/mgen.0.000149
	GCA_002861745.1	AH11	Anhui	2015	ST11	SAMN08176449	Dong et al 2018 Mgen 10.1099/mgen.0.000149
	GCA_002861725.1	AH12	Anhui	2015	ST11	SAMN08176450	Dong et al 2018 Mgen 10.1099/mgen.0.000149
	GCA_002845265.1	BJ-A1040	Beijing	2015	ST11	SAMN08176451	Dong et al 2018 Mgen 10.1099/mgen.0.000149
	GCA_002845315.1	BJK6	Beijing	2015	ST11	SAMN08176452	Dong et al 2018 Mgen 10.1099/mgen.0.000149
	GCA_002845235.1	BJK7	Beijing	2015	ST11	SAMN08176453	Dong et al 2018 Mgen 10.1099/mgen.0.000149
	GCA_002845205.1	BJK8	Beijing	2015	ST11	SAMN08176454	Dong et al 2018 Mgen 10.1099/mgen.0.000149
	GCA_002369875.1	FJ10	Fujian	2015	ST11	SAMN07259331	Dong et al 2018 Mgen 10.1099/mgen.0.000149
	GCA_002845225.1	FJ11	Fujian	2015	ST11	SAMN08176455	Dong et al 2018 Mgen 10.1099/mgen.0.000149
	GCA_002893825.1	GD4	Guangdong	2015	ST11	SAMN08166690	Dong et al 2018 Mgen 10.1099/mgen.0.000149
	GCA_002845135.1	GD-KPC30	Guangdong	2015	ST11	SAMN08176456	Dong et al 2018 Mgen 10.1099/mgen.0.000149
	GCA_002861705.1	HN-26	Henan	2015	ST11	SAMN08176457	Dong et al 2018 Mgen 10.1099/mgen.0.000149
	GCA_002845125.1	HN34-1	Henan	2015	ST11	SAMN08176458	Dong et al 2018 Mgen 10.1099/mgen.0.000149
	GCA_002845185.1	HN34-2	Henan	2015	ST11	SAMN08176459	Dong et al 2018 Mgen 10.1099/mgen.0.000149
	GCA_002845145.1	JXR113	Zhejiang	2015	ST11	SAMN08176460	Dong et al 2018 Mgen 10.1099/mgen.0.000149
	GCA_002845285.1	JXR114	Zhejiang	2015	ST11	SAMN08176461	Dong et al 2018 Mgen 10.1099/mgen.0.000149
	GCA_002369905.1	FJ8	Fujian	2015	ST11	SAMN07259330	Dong et al 2018 Mgen 10.1099/mgen.0.000149
	GCA_002861655.1	SH-1	Shanghai	2015	ST11	SAMN08176462	Dong et al 2018 Mgen 10.1099/mgen.0.000149
	GCA_002844975.1	SH-16	Shanghai	2015	ST11	SAMN08176463	Dong et al 2018 Mgen 10.1099/mgen.0.000149
	GCA_002844995.1	SH-2	Shanghai	2015	ST11	SAMN08176464	Dong et al 2018 Mgen 10.1099/mgen.0.000149
	GCA_002845075.1	SH-9	Shanghai	2015	ST11	SAMN08176465	Dong et al 2018 Mgen 10.1099/mgen.0.000149
	GCA_002844985.1	XJ126	Shanxi	2015	ST11	SAMN08176466	Dong et al 2018 Mgen 10.1099/mgen.0.000149
	GCA_002844965.1	AH-29	Anhui	2015	ST11	SAMN08176467	Dong et al 2018 Mgen 10.1099/mgen.0.000149
	GCA_002844905.1	AH-9	Anhui	2015	ST11	SAMN08176468	Dong et al 2018 Mgen 10.1099/mgen.0.000149
	GCA_002844865.1	BJK20	Beijing	2015	ST11	SAMN08176469	Dong et al 2018 Mgen 10.1099/mgen.0.000149
	GCA_002844875.1	BJK22	Beijing	2015	ST11	SAMN08176470	Dong et al 2018 Mgen 10.1099/mgen.0.000149
	GCA_002844925.1	BJK23	Beijing	2015	ST11	SAMN08176471	Dong et al 2018 Mgen 10.1099/mgen.0.000149
	GCA_002844935.1	GD108	Guangdong	2015	ST11	SAMN08176472	Dong et al 2018 Mgen 10.1099/mgen.0.000149
	GCA_002845095.1	HA2-17	Henan	2015	ST11	SAMN08176473	Dong et al 2018 Mgen 10.1099/mgen.0.000149
	GCA_002845045.1	HA-74	Henan	2015	ST11	SAMN08176474	Dong et al 2018 Mgen 10.1099/mgen.0.000149
	GCA_002845065.1	HA-99	Henan	2015	ST11	SAMN08176475	Dong et al 2018 Mgen 10.1099/mgen.0.000149
	GCA_003583155.1	waterI	Austria	2016	ST11	SAMN09926140	Leupschitz et al 2019 Environment doi.org/10.1016/j.scitotenv.2019.01.179
	GCA_003583235.1	patientA	Austria	2016	ST11	SAMN09926141	Leupschitz et al 2019 Environment doi.org/10.1016/j.scitotenv.2019.01.179
	SRS4183483	Kpn33	Hungary	2010	ST11	SAMN10639440	Domokos et al 2019 Frontiers in Microbiology doi.org/10.3389/fmicb.2019.00157
	SRS4183563	Kpn115	Hungary	2013	ST11	SAMN10639736	Domokos et al 2019 Frontiers in Microbiology doi.org/10.3389/fmicb.2019.00157
	SRS4183565	Kpn125	Hungary	2013	ST11	SAMN10639737	Domokos et al 2019 Frontiers in Microbiology doi.org/10.3389/fmicb.2019.00157
	GCA_002370005.1	hvkp-5	China	2016	ST11	SAMN07259328	Gu et al 2018 LID doi.org/10.1016/S1473-3099(17)30489-9
9263_7#10	ERR264510	K1039	Spain	2012	ST11	ERS201950	Pérez-Vázquez et al. JAC 2016 10.1093/jac/dkv458
9263_7#19	ERR264519	K863	Spain	2011	ST11	ERS201959	Pérez-Vázquez et al. JAC 2016 10.1093/jac/dkv458
9263_7#25	ERR264525	K864	Spain	2011	ST11	ERS201965	Pérez-Vázquez et al. JAC 2016 10.1093/jac/dkv458
9263_7#27	ERR264527	K922	Spain	2011	ST11	ERS201967	Pérez-Vázquez et al. JAC 2016 10.1093/jac/dkv458
9263_7#28	ERR264528	K924	Spain	2011	ST11	ERS201968	Pérez-Vázquez et al. JAC 2016 10.1093/jac/dkv458
9263_7#29	ERR264529	K953	Spain	2012	ST11	ERS201969	Pérez-Vázquez et al. JAC 2016 10.1093/jac/dkv458
9263_7#30	ERR264530	K967	Spain	2012	ST11	ERS201970	Pérez-Vázquez et al. JAC 2016 10.1093/jac/dkv458
9263_7#32	ERR264532	K1029	Spain	2012	ST11	ERS201972	Pérez-Vázquez et al. JAC 2016 10.1093/jac/dkv458
9263_7#33	ERR264533	K1031	Spain	2012	ST11	ERS201973	Pérez-Vázquez et al. JAC 2016 10.1093/jac/dkv458
9263_7#35	ERR264535	K1047	Spain	2012	ST11	ERS201975	Pérez-Vázquez et al. JAC 2016 10.1093/jac/dkv458
9263_7#36	ERR264536	K1049	Spain	2012	ST11	ERS201976	Pérez-Vázquez et al. JAC 2016 10.1093/jac/dkv458
9263_7#37	ERR264537	K1050	Spain	2012	ST11	ERS201977	Pérez-Vázquez et al. JAC 2016 10.1093/jac/dkv458
9263_7#38	ERR264538	K1061	Spain	2012	ST11	ERS201978	Pérez-Vázquez et al. JAC 2016 10.1093/jac/dkv458
9263_7#39	ERR264539	K1063	Spain	2012	ST11	ERS201979	Pérez-Vázquez et al. JAC 2016 10.1093/jac/dkv458
9263_7#40	ERR264540	K1064	Spain	2012	ST11	ERS201980	Pérez-Vázquez et al. JAC 2016 10.1093/jac/dkv458
9263_7#41	ERR264541	K1065	Spain	2012	ST11	ERS201981	Pérez-Vázquez et al. JAC 2016 10.1093/jac/dkv458
9263_7#42	ERR264542	K1069	Spain	2012	ST11	ERS201982	Pérez-Vázquez et al. JAC 2016 10.1093/jac/dkv458
9263_7#43	ERR264543	K1070	Spain	2012	ST11	ERS201983	Pérez-Vázquez et al. JAC 2016 10.1093/jac/dkv458
9263_7#44	ERR264544	K1071	Spain	2012	ST11	ERS201984	Pérez-Vázquez et al. JAC 2016 10.1093/jac/dkv458
9263_7#45	ERR264545	K1072	Spain	2012	ST11	ERS201985	Pérez-Vázquez et al. JAC 2016 10.1093/jac/dkv458
9263_7#46	ERR264546	K1073	Spain	2012	ST11	ERS201986	Pérez-Vázquez et al. JAC 2016 10.1093/jac/dkv458
9263_7#47	ERR264547	K1074	Spain	2012	ST11	ERS201987	Pérez-Vázquez et al. JAC 2016 10.1093/jac/dkv458
9263_7#6	ERR264506	K983	Spain	2012	ST11	ERS201946	Pérez-Vázquez et al. JAC 2016 10.1093/jac/dkv458
9517_7#17	ERR298804	K1363	Spain	2012	ST11	ERS213452	Pérez-Vázquez et al. JAC 2016 10.1093/jac/dkv458
9517_7#21	ERR298808	K1579	Spain	2012	ST11	ERS213456	Pérez-Vázquez et al. JAC 2016 10.1093/jac/dkv458
9517_7#23	ERR298810	K1539	Spain	2012	ST11	ERS213458	Pérez-Vázquez et al. JAC 2016 10.1093/jac/dkv458
9517_7#7	ERR298794	K1144	Spain	2012	ST11	ERS213442	Pérez-Vázquez et al. JAC 2016 10.1093/jac/dkv458
9517_7#8	ERR298795	K1148	Spain	2012	ST11	ERS213443	Pérez-Vázquez et al. JAC 2016 10.1093/jac/dkv458
10315_6#76	ERR349822	K52	Nepal	2012	ST11	ERS249085	Chung The et al. 2015 EMBO Mol. Med. 10.15252/emmm.201404767
5235_5#12	ERR025634	09-370B	Vietnam	2009	ST11	ERS012021	Holt et al. 2015 PNAS 10.1073/pnas.1501049112
5193_8#3	ERR025545	DU4033/04	Singapore	2004	ST11	ERS011904	Holt et al. 2015 PNAS 10.1073/pnas.1501049112
5193_8#6	ERR025548	DU10252/04	Singapore	2004	ST11	ERS011907	Holt et al. 2015 PNAS 10.1073/pnas.1501049112
5193_8#1	ERR025540	DM23092/04	Singapore	2004	ST11	ERS011902	Holt et al. 2015 PNAS 10.1073/pnas.1501049112
5193_8#10	ERR025541	DU38032/05	Singapore	2005	ST11	ERS011911	Holt et al. 2015 PNAS 10.1073/pnas.1501049112
5193_8#5	ERR025547	DR5092/05	Singapore	2005	ST11	ERS011906	Holt et al. 2015 PNAS 10.1073/pnas.1501049112
5193_2#2	ERR025479	NCSR101	Vietnam	2007	ST11	ERS011807	Holt et al. 2015 PNAS 10.1073/pnas.1501049112
11983_8#55	ERR474518	k1534	Republic of Ireland	2007	ST11	ERS381099	Moradigaravan et al. 2017 mBio 10.1128/mBio.01976-16.
12045_7#13	ERR486391	k2037	Republic of Ireland	2009	ST11	ERS381174	Moradigaravan et al. 2017 mBio 10.1128/mBio.01976-16.
11983_8#17	ERR474482	k1205	UK	2005	ST11	ERS381053	Moradigaravan et al. 2017 mBio 10.1128/mBio.01976-16.
11983_8#19	ERR474484	k1209	UK	2005	ST11	ERS381055	Moradigaravan et al. 2017 mBio 10.1128/mBio.01976-16.
11983_8#47	ERR474510	k1446	UK	2006	ST11	ERS381089	Moradigaravan et al. 2017 mBio 10.1128/mBio.01976-16.
11983_8#49	ERR474512	k1485	UK	2006	ST11	ERS381093	Moradigaravan et al. 2017 mBio 10.1128/mBio.01976-16.
12045_6#39	ERR486323	k557	UK	2003	ST11	ERS380966	Moradigaravan et al. 2017 mBio 10.1128/mBio.01976-16.
12082_4#96	ERR486777	k1449	UK	2006	ST11	ERS381090	Moradigaravan et al. 2017 mBio 10.1128/mBio.01976-16.
12082_5#28	ERR486804	k1206	UK	2005	ST11	ERS381184	Moradigaravan et al. 2017 mBio 10.1128/mBio.01976-16.
	SRR1561199	Brazil-2006	Brazil	2006	ST11	SRS692084	Bowers et al. 2015 PLoS ONE doi.org/10.1371/journal.pone.0133727					SAMN02927709
	SRR1561204	Brazil-2009a	Brazil	2009	ST11	SRS692090	Bowers et al. 2015 PLoS ONE doi.org/10.1371/journal.pone.0133727					SAMN02927714
	SRR1561227	Guatemala-2009	Guatemala	2009	ST11	SRS692112	Bowers et al. 2015 PLoS ONE doi.org/10.1371/journal.pone.0133727					SAMN02927737
	SRR1561228	Hong Kong-2008	Hong Kong	2008	ST11	SRS692113	Bowers et al. 2015 PLoS ONE doi.org/10.1371/journal.pone.0133727					SAMN02927738
	SRR1561234	Indonesia-2008	Indonesia	2008	ST11	SRS692119	Bowers et al. 2015 PLoS ONE doi.org/10.1371/journal.pone.0133727					SAMN02927744
	SRR1561272	Korea-2008	South Korea	2008	ST11	SRS692157	Bowers et al. 2015 PLoS ONE doi.org/10.1371/journal.pone.0133727					SAMN02927782
	SRR1561273	Malaysia-2008	Malaysia	2008	ST11	SRS692158	Bowers et al. 2015 PLoS ONE doi.org/10.1371/journal.pone.0133727					SAMN02927783
	SRR1561274	Malaysia-2009	Malaysia	2009	ST11	SRS692159	Bowers et al. 2015 PLoS ONE doi.org/10.1371/journal.pone.0133727					SAMN02927784
	SRR1561279	Poland-2009c	Poland	2009	ST11	SRS692164	Bowers et al. 2015 PLoS ONE doi.org/10.1371/journal.pone.0133727					SAMN02927789
	SRR1561282	Singapore-2008	Singapore	2008	ST11	SRS692167	Bowers et al. 2015 PLoS ONE doi.org/10.1371/journal.pone.0133727					SAMN02927792
	SRR1561283	Thailand-2007	Thailand	2007	ST11	SRS692168	Bowers et al. 2015 PLoS ONE doi.org/10.1371/journal.pone.0133727					SAMN02927793
	SRR1561284	Thailand-2008a	Thailand	2008	ST11	SRS692169	Bowers et al. 2015 PLoS ONE doi.org/10.1371/journal.pone.0133727					SAMN02927794
	SRR1561285	Thailand-2008b	Thailand	2008	ST11	SRS692170	Bowers et al. 2015 PLoS ONE doi.org/10.1371/journal.pone.0133727					SAMN02927795
	SRR1561286	Thailand-2008c	Thailand	2008	ST11	SRS692171	Bowers et al. 2015 PLoS ONE doi.org/10.1371/journal.pone.0133727					SAMN02927796
	SRR1561298	US-CA-2010a	USA	2010	ST11	SRS692183	Bowers et al. 2015 PLoS ONE doi.org/10.1371/journal.pone.0133727					SAMN02927808
	SRR5386890	Kpn81	USA	2011	ST11	SRS2079221	Long et al. 2017 mBio 10.1128/mBio.00489-17					SAMN06437114
12082_2#22	ERR486519		Republic of Ireland	2007	ST15	ERS381281	Moradigaravan et al. 2017 mBio 10.1128/mBio.01976-16.
12082_5#17	ERR486793		Republic of Ireland	2008	ST15	ERS381141	Moradigaravan et al. 2017 mBio 10.1128/mBio.01976-16.
11983_8#13	ERR474478		UK	2005	ST15	ERS381048	Moradigaravan et al. 2017 mBio 10.1128/mBio.01976-16.
11983_8#25	ERR474490		UK	2006	ST15	ERS381064	Moradigaravan et al. 2017 mBio 10.1128/mBio.01976-16.
11983_8#32	ERR474496		UK	2006	ST15	ERS381070	Moradigaravan et al. 2017 mBio 10.1128/mBio.01976-16.
11983_8#33	ERR474497		UK	2006	ST15	ERS381071	Moradigaravan et al. 2017 mBio 10.1128/mBio.01976-16.
11983_8#37	ERR474501		UK	2006	ST15	ERS381077	Moradigaravan et al. 2017 mBio 10.1128/mBio.01976-16.
11983_8#50	ERR474513		UK	2006	ST15	ERS381094	Moradigaravan et al. 2017 mBio 10.1128/mBio.01976-16.
11983_8#57	ERR474520		UK	2007	ST15	ERS381101	Moradigaravan et al. 2017 mBio 10.1128/mBio.01976-16.
11983_8#67	ERR474530		UK	2007	ST15	ERS381114	Moradigaravan et al. 2017 mBio 10.1128/mBio.01976-16.
11983_8#68	ERR474531		UK	2007	ST15	ERS381116	Moradigaravan et al. 2017 mBio 10.1128/mBio.01976-16.
11983_8#69	ERR474532		UK	2007	ST15	ERS381119	Moradigaravan et al. 2017 mBio 10.1128/mBio.01976-16.
11983_8#85	ERR474548		UK	2008	ST15	ERS381144	Moradigaravan et al. 2017 mBio 10.1128/mBio.01976-16.
12045_6#92	ERR486375		UK	2004	ST15	ERS381027	Moradigaravan et al. 2017 mBio 10.1128/mBio.01976-16.
12045_7#22	ERR486400		UK	2009	ST15	ERS381187	Moradigaravan et al. 2017 mBio 10.1128/mBio.01976-16.
12045_7#41	ERR486418		UK	2010	ST15	ERS381205	Moradigaravan et al. 2017 mBio 10.1128/mBio.01976-16.
12045_7#44	ERR486420		UK	2010	ST15	ERS381207	Moradigaravan et al. 2017 mBio 10.1128/mBio.01976-16.
12045_7#79	ERR486455		UK	2011	ST15	ERS381242	Moradigaravan et al. 2017 mBio 10.1128/mBio.01976-16.
12082_2#3	ERR486502		UK	2006	ST15	ERS381263	Moradigaravan et al. 2017 mBio 10.1128/mBio.01976-16.
12082_2#21	ERR486518		UK	2009	ST15	ERS381280	Moradigaravan et al. 2017 mBio 10.1128/mBio.01976-16.
12082_4#86	ERR486767		UK	2005	ST15	ERS381036	Moradigaravan et al. 2017 mBio 10.1128/mBio.01976-16.
12082_4#89	ERR486770		UK	2005	ST15	ERS381057	Moradigaravan et al. 2017 mBio 10.1128/mBio.01976-16.
12082_4#90	ERR486771		UK	2005	ST15	ERS381063	Moradigaravan et al. 2017 mBio 10.1128/mBio.01976-16.
12082_4#95	ERR486776		UK	2006	ST15	ERS381088	Moradigaravan et al. 2017 mBio 10.1128/mBio.01976-16.
12082_5#11	ERR486787		UK	2007	ST15	ERS381126	Moradigaravan et al. 2017 mBio 10.1128/mBio.01976-16.
12082_5#23	ERR486799		UK	2009	ST15	ERS381168	Moradigaravan et al. 2017 mBio 10.1128/mBio.01976-16.
	SRR5386879	KPN102	USA	2011	ST15	SRS2079211	Long et al. 2017 mBio 10.1128/mBio.00489-17
	SRR5386349	KPN254	USA	2012	ST15	SRS2078682	Long et al. 2017 mBio 10.1128/mBio.00489-17
	SRR5386321	KPN283	USA	2012	ST15	SRS2078654	Long et al. 2017 mBio 10.1128/mBio.00489-17
	SRR5386255	KPN357	USA	2012	ST15	SRS2078588	Long et al. 2017 mBio 10.1128/mBio.00489-17
	SRR5386234	KPN377	USA	2012	ST15	SRS2078568	Long et al. 2017 mBio 10.1128/mBio.00489-17
	SRR5385518	KPN482	USA	2012	ST15	SRS2077851	Long et al. 2017 mBio 10.1128/mBio.00489-17
	SRR5385466	KPN558	USA	2012	ST15	SRS2077799	Long et al. 2017 mBio 10.1128/mBio.00489-17
	SRR5385419	KPN612	USA	2013	ST15	SRS2077752	Long et al. 2017 mBio 10.1128/mBio.00489-17
	SRR5387032	KPN670	USA	2013	ST15	SRS2079362	Long et al. 2017 mBio 10.1128/mBio.00489-17
	SRR5386998	KPN708	USA	2013	ST15	SRS2079328	Long et al. 2017 mBio 10.1128/mBio.00489-17
	SRR5386591	KPN722	USA	2013	ST15	SRS2078923	Long et al. 2017 mBio 10.1128/mBio.00489-17
	SRR5386511	KPN814	USA	2013	ST15	SRS2078844	Long et al. 2017 mBio 10.1128/mBio.00489-17
	SRR5386460	KPN872	USA	2013	ST15	SRS2078793	Long et al. 2017 mBio 10.1128/mBio.00489-17
	SRR5386810	KPN1365	USA	2014	ST15	SRS2079141	Long et al. 2017 mBio 10.1128/mBio.00489-17
	SRR5386781	KPN1400	USA	2014	ST15	SRS2079112	Long et al. 2017 mBio 10.1128/mBio.00489-17
	SRR5386772	KPN1409	USA	2014	ST15	SRS2079103	Long et al. 2017 mBio 10.1128/mBio.00489-17
	SRR5386759	KPN1424	USA	2014	ST15	SRS2079090	Long et al. 2017 mBio 10.1128/mBio.00489-17
	SRR5386145	KPN1582	USA	2014	ST15	SRS2078478	Long et al. 2017 mBio 10.1128/mBio.00489-17
	SRR5386063	KPN1685	USA	2014	ST15	SRS2078396	Long et al. 2017 mBio 10.1128/mBio.00489-17
	SRR5385998	KPN1736	USA	2014	ST15	SRS2078332	Long et al. 2017 mBio 10.1128/mBio.00489-17
	SRR5385942	KPN1829	USA	2014	ST15	SRS2078276	Long et al. 2017 mBio 10.1128/mBio.00489-17
	SRR5387312	KPN1977	USA	2015	ST15	SRS2079629	Long et al. 2017 mBio 10.1128/mBio.00489-17
	SRR5387298	KPN1994	USA	2013	ST15	SRS2079615	Long et al. 2017 mBio 10.1128/mBio.00489-17
	SRR5387284	KPN2009	USA	2015	ST15	SRS2079603	Long et al. 2017 mBio 10.1128/mBio.00489-17
	SRR5387187	KPN2118	USA	2015	ST15	SRS2079504	Long et al. 2017 mBio 10.1128/mBio.00489-17
	ERR2854185	COMRU-KPN-BC-2014-3	Cambodia	2014	ST15	ERS1867319	Wyres et al biorxiv 2019 doi.org/10.1101/557785
	ERR2854226	COMRU-KPN-BC-2017-3	Cambodia	2017	ST15	ERS1867360	Wyres et al biorxiv 2019 doi.org/10.1101/557785
	ERR2854225	COMRU-KPN-BC-2017-2	Cambodia	2017	ST15	ERS1867359	Wyres et al biorxiv 2019 doi.org/10.1101/557785
	ERR2854323	V25	Hong Kong	2016	ST15	ERS1867464	Wyres et al biorxiv 2019 doi.org/10.1101/557785
	ERR3162595	BA32726	India	2016	ST15	ERS3039946	Wyres et al biorxiv 2019 doi.org/10.1101/557785
	ERR3162636	BV205	India	2017	ST15	ERS3040021	Wyres et al biorxiv 2019 doi.org/10.1101/557785
	ERR3162613	BA6115	India	2017	ST15	ERS3040003	Wyres et al biorxiv 2019 doi.org/10.1101/557785
	ERR3162555	BA12537	India	2017	ST15	ERS3039957	Wyres et al biorxiv 2019 doi.org/10.1101/557785
	ERR2854260	A1516655	Lao	2015	ST15	ERS1867399	Wyres et al biorxiv 2019 doi.org/10.1101/557785
	ERR2854243	A1516666	Lao	2015	ST15	ERS1867380	Wyres et al biorxiv 2019 doi.org/10.1101/557785
	ERR2854233	A1516677	Lao	2015	ST15	ERS1867370	Wyres et al biorxiv 2019 doi.org/10.1101/557785
	ERR2854234	1690090	Lao	2015	ST15	ERS1867371	Wyres et al biorxiv 2019 doi.org/10.1101/557785
	ERR2854259	1690099	Lao	2015	ST15	ERS1867398	Wyres et al biorxiv 2019 doi.org/10.1101/557785
	ERR2854280	A150019	Lao	2015	ST15	ERS1867411	Wyres et al biorxiv 2019 doi.org/10.1101/557785
	ERR2854282	1690098	Lao	2015	ST15	ERS1867413	Wyres et al biorxiv 2019 doi.org/10.1101/557785
	ERR2854289	1690100	Lao	2015	ST15	ERS1867428	Wyres et al biorxiv 2019 doi.org/10.1101/557785
	ERR2854293	A1616722	Lao	2015	ST15	ERS1867432	Wyres et al biorxiv 2019 doi.org/10.1101/557785
	ERR2854238	A1616888	Lao	2016	ST15	ERS1867375	Wyres et al biorxiv 2019 doi.org/10.1101/557785
	ERR2854290	A1616823	Lao	2016	ST15	ERS1867429	Wyres et al biorxiv 2019 doi.org/10.1101/557785
	ERR2854257	A1616858	Lao	2016	ST15	ERS1867395	Wyres et al biorxiv 2019 doi.org/10.1101/557785
	ERR2854276	A1616762	Lao	2016	ST15	ERS1867407	Wyres et al biorxiv 2019 doi.org/10.1101/557785
	ERR2854286	A1616822	Lao	2016	ST15	ERS1867417	Wyres et al biorxiv 2019 doi.org/10.1101/557785
	ERR3162517	1069	Nepal	2013	ST15	ERS3039877	Wyres et al biorxiv 2019 doi.org/10.1101/557785
	ERR3162543	2589	Nepal	2016	ST15	ERS3039929	Wyres et al biorxiv 2019 doi.org/10.1101/557785
	ERR3162547	2703	Nepal	2016	ST15	ERS3039932	Wyres et al biorxiv 2019 doi.org/10.1101/557785
	ERR3162548	2725	Nepal	2016	ST15	ERS3039933	Wyres et al biorxiv 2019 doi.org/10.1101/557785
	ERR3162537	2455	Nepal	2016	ST15	ERS3039923	Wyres et al biorxiv 2019 doi.org/10.1101/557785
	ERR3162541	2557	Nepal	2016	ST15	ERS3039927	Wyres et al biorxiv 2019 doi.org/10.1101/557785
	ERR3162542	2579	Nepal	2016	ST15	ERS3039928	Wyres et al biorxiv 2019 doi.org/10.1101/557785
9776_6#49	ERR315151	42862	Kenya	2010	ST15	ERS214331	Henson et al. Int J Med. Microb. 2017 10.1016/j.ijmm.2017.07.006
9776_6#62	ERR315164	46159	Kenya	2010	ST15	ERS214344	Henson et al. Int J Med. Microb. 2017 10.1016/j.ijmm.2017.07.006
9870_4#77	ERR319574	24132	Kenya	2007	ST15	ERS219176	Henson et al. Int J Med. Microb. 2017 10.1016/j.ijmm.2017.07.006
9776_6#79	ERR315181	48419	Kenya	2011	ST15	ERS214361	Henson et al. Int J Med. Microb. 2017 10.1016/j.ijmm.2017.07.006
9870_4#80	ERR319577	26314	Kenya	2007	ST15	ERS219179	Henson et al. Int J Med. Microb. 2017 10.1016/j.ijmm.2017.07.006
9870_4#85	ERR319582	30021	Kenya	2008	ST15	ERS219184	Henson et al. Int J Med. Microb. 2017 10.1016/j.ijmm.2017.07.006
	SRR2098684	Kpn0011	USA	2012	ST15	SRS989114	Davis et al. Infect. Dis. 2015 10.1093/cid/civ428
5197_8#8	ERR025589	ST 752	Laos	2008	ST15	ERS011897	Holt et al. 2015 PNAS 10.1073/pnas.1501049112
5235_1#8	ERR025602	QMP M1-964	USA	2007	ST15	ERS011981	Holt et al. 2015 PNAS 10.1073/pnas.1501049112
5193_8#8	ERR025550	DU33062/05	Singapore	2005	ST15	ERS011909	Holt et al. 2015 PNAS 10.1073/pnas.1501049112
5299_7#8	ERR026000	2033	Indonesia	2005	ST15	ERS012053	Holt et al. 2015 PNAS 10.1073/pnas.1501049112
5193_7#1	ERR025527	U 12567	Laos	2008	ST15	ERS011878	Holt et al. 2015 PNAS 10.1073/pnas.1501049112
9517_7#18	ERR298805	K1667	Spain	2013	ST15	ERS213453	Pérez-Vázquez et al. JAC 2016 10.1093/jac/dkv458
9517_7#19	ERR298806	K1668	Spain	2012	ST15	ERS213454	Pérez-Vázquez et al. JAC 2016 10.1093/jac/dkv458
	ERR1015311	KSB1_7C	Australia	2013	ST15	ERS711139	Gorrie et al 2017 CID 10.1093/cid/cix270
	ERR1015312	KSB1_8C	Australia	2013	ST15	ERS711140	Gorrie et al 2017 CID 10.1093/cid/cix270
	SRR5082451	KSB1_5B	Australia	2013	ST15	SRS1840563	Gorrie et al 2017 CID 10.1093/cid/cix270
	SRR5082459	INF061	Australia	2013	ST15	SRS1840572	Gorrie et al 2017 CID 10.1093/cid/cix270
	ERR720260	TG21960	USA	2011	ST15	ERS637257	Struve et al 2015 mBio doi: 10.1128/mBio.00630-15
	ERR2866477	KP_NORM_URN_2015_111209	Norway	2015	ST15	ERS2874470	Wyres et al Norwy
	ERR2866468	KP_NORM_BLD_2011_75140	Norway	2011	ST15	ERS2874461	Wyres et al Norwy
	ERR2866476	KP_NORM_URN_2013_95579	Norway	2013	ST15	ERS2874469	Wyres et al Norwy
	ERR2866471	KP_NORM_BLD_2014_103384	Norway	2014	ST15	ERS2874464	Wyres et al Norwy
	ERR2866475	KP_NORM_URN_2012_81473	Norway	2012	ST15	ERS2874468	Wyres et al Norwy
	ERR2866474	KP_NORM_URN_2003_10010	Norway	2003	ST15	ERS2874467	Wyres et al Norwy
	ERR2866467	KP_NORM_BLD_2011_74835	Norway	2011	ST15	ERS2874460	Wyres et al Norwy
	ERR2866469	KP_NORM_BLD_2012_86987	Norway	2012	ST15	ERS2874462	Wyres et al Norwy
	ERR2866470	KP_NORM_BLD_2014_102946	Norway	2014	ST15	ERS2874463	Wyres et al Norwy
	ERR2866466	KP_NORM_BLD_2009_61895	Norway	2009	ST15	ERS2874459	Wyres et al Norwy
	ERR2866473	KP_NORM_BLD_2015_112126	Norway	2015	ST15	ERS2874466	Wyres et al Norwy
	ERR2866472	KP_NORM_BLD_2014_104014	Norway	2014	ST15	ERS2874465	Wyres et al Norwy
18090_8#75	ERR1218765	W2-4-ERG4	Thailand	2015	ST15	ERS839027	Runcharoen et al 2017
18090_8#59	ERR1218749	PB466	Thailand	2015	ST15	ERS838999	Runcharoen et al 2017
	SRR5877460	1829_3	Cambodia	2013	ST15	SRS2392615	Smit et al 2017
	SRR5877464	1873_1	Cambodia	2013	ST15	SRS2392611	Smit et al 2017
	SRR5877476	1892_2	Cambodia	2013	ST15	SRS2392600	Smit et al 2017
	SRR5877506	1906_1	Cambodia	2013	ST15	SRS2392569	Smit et al 2017
	SRR5877509	1897_3	Cambodia	2013	ST15	SRS2392565	Smit et al 2017
	SRR5877512	1648_1	Cambodia	2013	ST15	SRS2392562	Smit et al 2017
	SRR5877517	1872_1	Cambodia	2013	ST15	SRS2392558	Smit et al 2017
	SRR5877495	1926_2	Cambodia	2013	ST15	SRS2392580	Smit et al 2017
	SRR5877524	1549_1	Cambodia	2013	ST15	SRS2392549	Smit et al 2017
10315_6#28	ERR349774	157	Nepal	2012	ST15	ERS249037	Chung The et al. 2015 EMBO Mol. Med. 10.15252/emmm.201404767
10315_6#62	ERR349808	352	Nepal	2012	ST15	ERS249071	Chung The et al. 2015 EMBO Mol. Med. 10.15252/emmm.201404767
10315_6#29	ERR349775	159	Nepal	2012	ST15	ERS249038	Chung The et al. 2015 EMBO Mol. Med. 10.15252/emmm.201404767
10315_6#66	ERR349812	412	Nepal	2012	ST15	ERS249075	Chung The et al. 2015 EMBO Mol. Med. 10.15252/emmm.201404767
10315_6#78	ERR349824	482	Nepal	2012	ST15	ERS249087	Chung The et al. 2015 EMBO Mol. Med. 10.15252/emmm.201404767
10315_6#73	ERR349819	435	Nepal	2012	ST15	ERS249082	Chung The et al. 2015 EMBO Mol. Med. 10.15252/emmm.201404767
10315_6#57	ERR349803	305	Nepal	2012	ST15	ERS249066	Chung The et al. 2015 EMBO Mol. Med. 10.15252/emmm.201404767
10315_6#13	ERR349759	108	Nepal	2012	ST15	ERS249022	Chung The et al. 2015 EMBO Mol. Med. 10.15252/emmm.201404767
10315_6#20	ERR349766	131	Nepal	2012	ST15	ERS249029	Chung The et al. 2015 EMBO Mol. Med. 10.15252/emmm.201404767
10315_6#11	ERR349757	98	Nepal	2012	ST15	ERS249020	Chung The et al. 2015 EMBO Mol. Med. 10.15252/emmm.201404767
10315_6#82	ERR349828	501	Nepal	2012	ST15	ERS249091	Chung The et al. 2015 EMBO Mol. Med. 10.15252/emmm.201404767
10356_5#77	ERR349844	567	Nepal	2012	ST15	ERS249107	Chung The et al. 2015 EMBO Mol. Med. 10.15252/emmm.201404767
10315_6#79	ERR349825	484	Nepal	2012	ST15	ERS249088	Chung The et al. 2015 EMBO Mol. Med. 10.15252/emmm.201404767
10315_6#77	ERR349823	458	Nepal	2012	ST15	ERS249086	Chung The et al. 2015 EMBO Mol. Med. 10.15252/emmm.201404767
10315_6#80	ERR349826	486	Nepal	2012	ST15	ERS249089	Chung The et al. 2015 EMBO Mol. Med. 10.15252/emmm.201404767
10315_6#21	ERR349767	132	Nepal	2012	ST15	ERS249030	Chung The et al. 2015 EMBO Mol. Med. 10.15252/emmm.201404767
10315_6#17	ERR349763	120	Nepal	2012	ST15	ERS249026	Chung The et al. 2015 EMBO Mol. Med. 10.15252/emmm.201404767
9878_1#5	ERR317532	133	Nepal	2012	ST15	ERS237571	Chung The et al. 2015 EMBO Mol. Med. 10.15252/emmm.201404767
10315_6#18	ERR349764	126	Nepal	2012	ST15	ERS249027	Chung The et al. 2015 EMBO Mol. Med. 10.15252/emmm.201404767
9878_1#6	ERR317533	146	Nepal	2012	ST15	ERS237572	Chung The et al. 2015 EMBO Mol. Med. 10.15252/emmm.201404767
10315_6#5	ERR349751	72	Nepal	2012	ST15	ERS249014	Chung The et al. 2015 EMBO Mol. Med. 10.15252/emmm.201404767
10315_6#2	ERR349748	24	Nepal	2012	ST15	ERS249011	Chung The et al. 2015 EMBO Mol. Med. 10.15252/emmm.201404767
10315_6#3	ERR349749	50	Nepal	2012	ST15	ERS249012	Chung The et al. 2015 EMBO Mol. Med. 10.15252/emmm.201404767
10315_6#19	ERR349765	127	Nepal	2012	ST15	ERS249028	Chung The et al. 2015 EMBO Mol. Med. 10.15252/emmm.201404767
10315_6#7	ERR349753	81	Nepal	2012	ST15	ERS249016	Chung The et al. 2015 EMBO Mol. Med. 10.15252/emmm.201404767
10315_6#9	ERR349755	93	Nepal	2012	ST15	ERS249018	Chung The et al. 2015 EMBO Mol. Med. 10.15252/emmm.201404767
9878_1#4	ERR317531	128	Nepal	2012	ST15	ERS237570	Chung The et al. 2015 EMBO Mol. Med. 10.15252/emmm.201404767
9878_1#3	ERR317530	85	Nepal	2012	ST15	ERS237569	Chung The et al. 2015 EMBO Mol. Med. 10.15252/emmm.201404767
10315_6#6	ERR349752	80	Nepal	2012	ST15	ERS249015	Chung The et al. 2015 EMBO Mol. Med. 10.15252/emmm.201404767
10315_6#8	ERR349754	86	Nepal	2012	ST15	ERS249017	Chung The et al. 2015 EMBO Mol. Med. 10.15252/emmm.201404767
9878_1#2	ERR317529	79	Nepal	2012	ST15	ERS237568	Chung The et al. 2015 EMBO Mol. Med. 10.15252/emmm.201404767
14893_8#81	ERR775495	HE013	Pakistan	2010/2012	ST15	ERS482914	Heinz et al 2018 SciRep
14936_3#13	ERR775614	HE037	Pakistan	2010/2012	ST15	ERS482974	Heinz et al 2018 SciRep
14936_3#14	ERR775615	HE038	Pakistan	2010/2012	ST15	ERS482976	Heinz et al 2018 SciRep
14936_3#15	ERR775616	HE039	Pakistan	2010/2012	ST15	ERS482977	Heinz et al 2018 SciRep
14936_3#21	ERR775622	HE045	Pakistan	2010/2012	ST15	ERS482988	Heinz et al 2018 SciRep
14936_3#23	ERR775624	HE047	Pakistan	2010/2012	ST15	ERS482992	Heinz et al 2018 SciRep
14936_3#25	ERR775626	HE049	Pakistan	2010/2012	ST15	ERS482996	Heinz et al 2018 SciRep
14936_3#34	ERR775635	HE058	Pakistan	2010/2012	ST15	ERS483014	Heinz et al 2018 SciRep
14936_3#41	ERR775642	HE065	Pakistan	2010/2012	ST15	ERS483030	Heinz et al 2018 SciRep
14936_3#56	ERR775657	HE080	Pakistan	2010/2012	ST15	ERS483060	Heinz et al 2018 SciRep
14936_3#57	ERR775658	HE081	Pakistan	2010/2012	ST15	ERS483062	Heinz et al 2018 SciRep
14936_3#58	ERR775659	HE082	Pakistan	2010/2012	ST15	ERS483064	Heinz et al 2018 SciRep
14936_3#64	ERR775665	HE088	Pakistan	2010/2012	ST15	ERS483074	Heinz et al 2018 SciRep
14936_3#65	ERR775666	HE089	Pakistan	2010/2012	ST15	ERS483077	Heinz et al 2018 SciRep
14936_3#74	ERR775675	HE098	Pakistan	2010/2012	ST15	ERS482883	Heinz et al 2018 SciRep
14936_3#79	ERR775680	HE103	Pakistan	2010/2012	ST15	ERS482894	Heinz et al 2018 SciRep
14936_3#80	ERR775681	HE104	Pakistan	2010/2012	ST15	ERS482896	Heinz et al 2018 SciRep
14936_3#81	ERR775682	HE105	Pakistan	2010/2012	ST15	ERS482898	Heinz et al 2018 SciRep
14936_3#85	ERR775686	HE109	Pakistan	2010/2012	ST15	ERS482907	Heinz et al 2018 SciRep
14936_3#86	ERR775687	HE110	Pakistan	2010/2012	ST15	ERS482910	Heinz et al 2018 SciRep
14936_3#87	ERR775688	HE111	Pakistan	2010/2012	ST15	ERS482913	Heinz et al 2018 SciRep
14936_3#89	ERR775690	HE113	Pakistan	2010/2012	ST15	ERS482918	Heinz et al 2018 SciRep
14936_3#90	ERR775691	HE114	Pakistan	2010/2012	ST15	ERS482921	Heinz et al 2018 SciRep
14936_3#91	ERR775692	HE115	Pakistan	2010/2012	ST15	ERS482924	Heinz et al 2018 SciRep
14936_3#92	ERR775693	HE116	Pakistan	2010/2012	ST15	ERS482927	Heinz et al 2018 SciRep
14936_2#3	ERR775509	HE122	Pakistan	2010/2012	ST15	ERS482945	Heinz et al 2018 SciRep
14936_2#5	ERR775511	HE124	Pakistan	2010/2012	ST15	ERS482952	Heinz et al 2018 SciRep
14936_2#6	ERR775512	HE125	Pakistan	2010/2012	ST15	ERS482954	Heinz et al 2018 SciRep
14936_2#9	ERR775515	HE128	Pakistan	2010/2012	ST15	ERS482962	Heinz et al 2018 SciRep
14936_2#12	ERR775518	HE131	Pakistan	2010/2012	ST15	ERS482969	Heinz et al 2018 SciRep
14936_2#14	ERR775520	HE133	Pakistan	2010/2012	ST15	ERS482973	Heinz et al 2018 SciRep
14936_2#17	ERR775523	HE136	Pakistan	2010/2012	ST15	ERS482980	Heinz et al 2018 SciRep
14936_2#19	ERR775525	HE138	Pakistan	2010/2012	ST15	ERS482985	Heinz et al 2018 SciRep
14936_2#20	ERR775526	HE139	Pakistan	2010/2012	ST15	ERS482987	Heinz et al 2018 SciRep
14936_2#28	ERR775534	HE147	Pakistan	2010/2012	ST15	ERS483004	Heinz et al 2018 SciRep
14936_2#35	ERR775541	HE154	Pakistan	2010/2012	ST15	ERS483017	Heinz et al 2018 SciRep
14936_2#36	ERR775542	HE155	Pakistan	2010/2012	ST15	ERS483019	Heinz et al 2018 SciRep
14936_2#38	ERR775544	HE157	Pakistan	2010/2012	ST15	ERS483022	Heinz et al 2018 SciRep
14936_2#39	ERR775545	HE158	Pakistan	2010/2012	ST15	ERS483024	Heinz et al 2018 SciRep
14893_8#83	ERR775497	HE015	Pakistan	2010/2012	ST15~	ERS482920	Heinz et al 2018 SciRep
14936_2#2	ERR775508	HE121	Pakistan	2010/2012	ST15~	ERS482942	Heinz et al 2018 SciRep
	SRR8365871	Kpn47	Hungary	2014	ST307	SRS4183541	Domokos et al 2019 Frontiers in Microbiology doi.org/10.3389/fmicb.2019.00157
10315_6#27	ERR349773	153	Nepal	2012	ST307	ERS249036	Chung The et al. 2015 EMBO Mol. Med. 10.15252/emmm.201404767
10315_6#41	ERR349787	215	Nepal	2012	ST307	ERS249050	Chung The et al. 2015 EMBO Mol. Med. 10.15252/emmm.201404767
10315_6#51	ERR349797	273	Nepal	2012	ST307	ERS249060	Chung The et al. 2015 EMBO Mol. Med. 10.15252/emmm.201404767
12045_7#82	ERR486458	k2729	UK	2011	ST307	ERS381245	Moradigaravan et al. 2017 mBio 10.1128/mBio.01976-16.
	ERR3162560	BA13406	India	2017	ST307	ERS3039962	Wyres et al biorxiv 2019 doi.org/10.1101/557785
	ERR3162604	BA38014	India	2017	ST307	ERS3039994	Wyres et al biorxiv 2019 doi.org/10.1101/557785
	ERR2586352	201213-39019	Viet Nam	2013	ST307	ERS2489012	Wyres et al biorxiv 2019 doi.org/10.1101/557785
20794_7#101	ERR1878475	VRES1070	UK	2015	ST307	ERS1281967	Ludden et al CID 2019 doi.org/10.1093/cid/ciz174
20794_7#102	ERR1878476	VRES1071	UK	2015	ST307	ERS1281968	Ludden et al CID 2019 doi.org/10.1093/cid/ciz174
20794_7#103	ERR1878477	VRES1072	UK	2015	ST307	ERS1281969	Ludden et al CID 2019 doi.org/10.1093/cid/ciz174
20794_7#104	ERR1878478	VRES1073	UK	2015	ST307	ERS1281970	Ludden et al CID 2019 doi.org/10.1093/cid/ciz174
20794_7#105	ERR1878479	VRES1074	UK	2015	ST307	ERS1281971	Ludden et al CID 2019 doi.org/10.1093/cid/ciz174
20794_7#106	ERR1878480	VRES1075	UK	2015	ST307	ERS1281972	Ludden et al CID 2019 doi.org/10.1093/cid/ciz174
20794_7#107	ERR1878481	VRES1076	UK	2015	ST307	ERS1281973	Ludden et al CID 2019 doi.org/10.1093/cid/ciz174
20794_7#108	ERR1878482	VRES1077	UK	2015	ST307	ERS1281974	Ludden et al CID 2019 doi.org/10.1093/cid/ciz174
20794_7#109	ERR1878483	VRES1078	UK	2015	ST307	ERS1281975	Ludden et al CID 2019 doi.org/10.1093/cid/ciz174
20794_7#110	ERR1878484	VRES1079	UK	2015	ST307	ERS1281976	Ludden et al CID 2019 doi.org/10.1093/cid/ciz174
20794_7#116	ERR1878490	VRES1611	UK	2015	ST307	ERS1281982	Ludden et al CID 2019 doi.org/10.1093/cid/ciz174
20794_7#117	ERR1878491	VRES1615	UK	2015	ST307	ERS1281983	Ludden et al CID 2019 doi.org/10.1093/cid/ciz174
20794_7#127	ERR1878501	VRES1249	UK	2015	ST307	ERS1281993	Ludden et al CID 2019 doi.org/10.1093/cid/ciz174
20794_7#128	ERR1878502	VRES1247	UK	2015	ST307	ERS1281994	Ludden et al CID 2019 doi.org/10.1093/cid/ciz174
20794_7#129	ERR1878503	VRES1242	UK	2015	ST307	ERR1878503	Ludden et al CID 2019 doi.org/10.1093/cid/ciz174
20794_7#130	ERR1878504	VRES1253	UK	2015	ST307	ERS1281996	Ludden et al CID 2019 doi.org/10.1093/cid/ciz174
20794_7#131	ERR1878505	VRES1257	UK	2015	ST307	ERS1281997	Ludden et al CID 2019 doi.org/10.1093/cid/ciz174
20794_7#148	ERR1878522	VRES1612	UK	2015	ST307	ERS1282014	Ludden et al CID 2019 doi.org/10.1093/cid/ciz174
20794_7#150	ERR1878524	VRES1248	UK	2015	ST307	ERS1282016	Ludden et al CID 2019 doi.org/10.1093/cid/ciz174
20794_7#151	ERR1878525	VRES1243	UK	2015	ST307	ERS1282017	Ludden et al CID 2019 doi.org/10.1093/cid/ciz174
20794_7#152	ERR1878526	VRES1238	UK	2015	ST307	ERS1282018	Ludden et al CID 2019 doi.org/10.1093/cid/ciz174
20794_7#177	ERR1795956	VRCO0310	UK	2015	ST307	ERS1274062	Ludden et al CID 2019 doi.org/10.1093/cid/ciz174
20794_7#178	ERR1795957	VRCO0312	UK	2015	ST307	ERS1274063	Ludden et al CID 2019 doi.org/10.1093/cid/ciz174
20925_2#140	ERR1796012	VRCO0309	UK	2015	ST307	ERS1274118	Ludden et al CID 2019 doi.org/10.1093/cid/ciz174
20925_2#141	ERR1796013	VRCO0311	UK	2015	ST307	ERS1274119	Ludden et al CID 2019 doi.org/10.1093/cid/ciz174
20925_2#142	ERR1796014	VRCO0313	UK	2015	ST307	ERS1274120	Ludden et al CID 2019 doi.org/10.1093/cid/ciz174
	SRR5386443	KPN139	USA	2011	ST307	SRS2078776	Long et al. 2017 mBio 10.1128/mBio.00489-17
	SRR5386379	KPN218	USA	2012	ST307	SRS2078712	Long et al. 2017 mBio 10.1128/mBio.00489-17
	SRR5386320	KPN284	USA	2012	ST307	SRS2078653	Long et al. 2017 mBio 10.1128/mBio.00489-17
	SRR5386275	KPN331	USA	2012	ST307	SRS2078608	Long et al. 2017 mBio 10.1128/mBio.00489-17
	SRR5386238	KPN373	USA	2012	ST307	SRS2078572	Long et al. 2017 mBio 10.1128/mBio.00489-17
	SRR5386200	KPN413	USA	2012	ST307	SRS2078533	Long et al. 2017 mBio 10.1128/mBio.00489-17
	SRR5385531	KPN466	USA	2012	ST307	SRS2077864	Long et al. 2017 mBio 10.1128/mBio.00489-17
	SRR5385467	KPN557	USA	2012	ST307	SRS2077801	Long et al. 2017 mBio 10.1128/mBio.00489-17
	SRR5385405	KPN629	USA	2013	ST307	SRS2077738	Long et al. 2017 mBio 10.1128/mBio.00489-17
	SRR5386576	KPN739	USA	2013	ST307	SRS2078908	Long et al. 2017 mBio 10.1128/mBio.00489-17
	SRR5386473	KPN859	USA	2013	ST307	SRS2078806	Long et al. 2017 mBio 10.1128/mBio.00489-17
	SRR5385900	KPN912	USA	2013	ST307	SRS2078233	Long et al. 2017 mBio 10.1128/mBio.00489-17
	SRR5385850	KPN964	USA	2013	ST307	SRS2078183	Long et al. 2017 mBio 10.1128/mBio.00489-17
	SRR5385760	KPN1074	USA	2013	ST307	SRS2078093	Long et al. 2017 mBio 10.1128/mBio.00489-17
	SRR5385657	KPN1188	USA	2014	ST307	SRS2077990	Long et al. 2017 mBio 10.1128/mBio.00489-17
	SRR5386843	KPN1332	USA	2014	ST307	SRS2079174	Long et al. 2017 mBio 10.1128/mBio.00489-17
	SRR5386770	KPN1411	USA	2014	ST307	SRS2079101	Long et al. 2017 mBio 10.1128/mBio.00489-17
	SRR5386666	KPN1507	USA	2014	ST307	SRS2078997	Long et al. 2017 mBio 10.1128/mBio.00489-17
	SRR5386139	KPN1588	USA	2014	ST307	SRS2078472	Long et al. 2017 mBio 10.1128/mBio.00489-17
	SRR5386078	KPN1668	USA	2014	ST307	SRS2078411	Long et al. 2017 mBio 10.1128/mBio.00489-17
	SRR5386030	KPN1718	USA	2014	ST307	SRS2078364	Long et al. 2017 mBio 10.1128/mBio.00489-17
	SRR5387376	KPN1891	USA	2014	ST307	SRS2079691	Long et al. 2017 mBio 10.1128/mBio.00489-17
	SRR5387291	KPN2002	USA	2015	ST307	SRS2079608	Long et al. 2017 mBio 10.1128/mBio.00489-17
	SRR5387169	KPN2155	USA	2015	ST307	SRS2079486	Long et al. 2017 mBio 10.1128/mBio.00489-17
	QWVY00000000	waterIII	Austria	2016	ST405	SAMN09926234	Leupschitz et al 2019 Environment doi.org/10.1016/j.scitotenv.2019.01.179
	QWWD00000000	patientC	Austria	2016	ST405	SAMN09926235	Leupschitz et al 2019 Environment doi.org/10.1016/j.scitotenv.2019.01.179
	QWWC00000000	patientD	Austria	2016	ST405	SAMN09926236	Leupschitz et al 2019 Environment doi.org/10.1016/j.scitotenv.2019.01.179
12045_6#50	ERR486333	k657	UK	2003	ST405	ERS380977	Moradigaravan et al. 2017 mBio 10.1128/mBio.01976-16.
12045_7#81	ERR486457	k2728	UK	2011	ST405	ERS381244	Moradigaravan et al. 2017 mBio 10.1128/mBio.01976-16.
9263_7#11	ERR264511	K1057	Spain	2012	ST405	ERS201951	Pérez-Vázquez et al. JAC 2016 10.1093/jac/dkv458
9263_7#13	ERR264513	K1232	Spain	2012	ST405	ERS201953	Pérez-Vázquez et al. JAC 2016 10.1093/jac/dkv458
9263_7#12	ERR264512	K1202	Spain	2012	ST405	ERS201952	Pérez-Vázquez et al. JAC 2016 10.1093/jac/dkv458
9263_7#15	ERR264515	K1119	Spain	2012	ST405	ERS201955	Pérez-Vázquez et al. JAC 2016 10.1093/jac/dkv458
9263_7#16	ERR264516	K1288	Spain	2012	ST405	ERS201956	Pérez-Vázquez et al. JAC 2016 10.1093/jac/dkv458
9263_7#17	ERR264517	K1344	Spain	2012	ST405	ERS201957	Pérez-Vázquez et al. JAC 2016 10.1093/jac/dkv458
9263_7#2	ERR264502	K791	Spain	2011	ST405	ERS201942	Pérez-Vázquez et al. JAC 2016 10.1093/jac/dkv458
9263_7#3	ERR264503	K792	Spain	2011	ST405	ERS201943	Pérez-Vázquez et al. JAC 2016 10.1093/jac/dkv458
9263_7#48	ERR264548	K725	Spain	2011	ST405	ERS201988	Pérez-Vázquez et al. JAC 2016 10.1093/jac/dkv458
9263_7#49	ERR264549	K727	Spain	2011	ST405	ERS201989	Pérez-Vázquez et al. JAC 2016 10.1093/jac/dkv458
9263_7#4	ERR264504	K946	Spain	2011	ST405	ERS201944	Pérez-Vázquez et al. JAC 2016 10.1093/jac/dkv458
9263_7#50	ERR264550	K726	Spain	2011	ST405	ERS201990	Pérez-Vázquez et al. JAC 2016 10.1093/jac/dkv458
9263_7#51	ERR264551	K730	Spain	2011	ST405	ERS201991	Pérez-Vázquez et al. JAC 2016 10.1093/jac/dkv458
9263_7#52	ERR264552	K757	Spain	2011	ST405	ERS201992	Pérez-Vázquez et al. JAC 2016 10.1093/jac/dkv458
9263_7#53	ERR264553	K758	Spain	2011	ST405	ERS201993	Pérez-Vázquez et al. JAC 2016 10.1093/jac/dkv458
9263_7#54	ERR264554	K760	Spain	2011	ST405	ERS201994	Pérez-Vázquez et al. JAC 2016 10.1093/jac/dkv458
9263_7#55	ERR264555	K761	Spain	2011	ST405	ERS201995	Pérez-Vázquez et al. JAC 2016 10.1093/jac/dkv458
9263_7#56	ERR264556	K763	Spain	2010	ST405	ERS201996	Pérez-Vázquez et al. JAC 2016 10.1093/jac/dkv458
9263_7#57	ERR264557	K796	Spain	2011	ST405	ERS201997	Pérez-Vázquez et al. JAC 2016 10.1093/jac/dkv458
9263_7#58	ERR264558	K810	Spain	2011	ST405	ERS201998	Pérez-Vázquez et al. JAC 2016 10.1093/jac/dkv458
9263_7#59	ERR264558	K810	Spain	2011	ST405	ERS201998	Pérez-Vázquez et al. JAC 2016 10.1093/jac/dkv458
9263_7#5	ERR264505	K804	Spain	2011	ST405	ERS201945	Pérez-Vázquez et al. JAC 2016 10.1093/jac/dkv458
9263_7#60	ERR264560	K893	Spain	2011	ST405	ERS202000	Pérez-Vázquez et al. JAC 2016 10.1093/jac/dkv458
9263_7#61	ERR264561	K870	Spain	2011	ST405	ERS202001	Pérez-Vázquez et al. JAC 2016 10.1093/jac/dkv458
9263_7#62	ERR264562	K871	Spain	2011	ST405	ERS202002	Pérez-Vázquez et al. JAC 2016 10.1093/jac/dkv458
9263_7#63	ERR264563	K874	Spain	2011	ST405	ERS202003	Pérez-Vázquez et al. JAC 2016 10.1093/jac/dkv458
9263_7#64	ERR264564	K875	Spain	2011	ST405	ERS202004	Pérez-Vázquez et al. JAC 2016 10.1093/jac/dkv458
9263_7#65	ERR264565	K879	Spain	2011	ST405	ERS202005	Pérez-Vázquez et al. JAC 2016 10.1093/jac/dkv458
9263_7#66	ERR264566	K892	Spain	2011	ST405	ERS202006	Pérez-Vázquez et al. JAC 2016 10.1093/jac/dkv458
9263_7#67	ERR264567	K925	Spain	2011	ST405	ERS202007	Pérez-Vázquez et al. JAC 2016 10.1093/jac/dkv458
9263_7#68	ERR264568	K935	Spain	2011	ST405	ERS202008	Pérez-Vázquez et al. JAC 2016 10.1093/jac/dkv458
9263_7#69	ERR264569	K756	Spain	2011	ST405	ERS202009	Pérez-Vázquez et al. JAC 2016 10.1093/jac/dkv458
9263_7#70	ERR264570	K809	Spain	2011	ST405	ERS202010	Pérez-Vázquez et al. JAC 2016 10.1093/jac/dkv458
9263_7#71	ERR264571	K891	Spain	2011	ST405	ERS202011	Pérez-Vázquez et al. JAC 2016 10.1093/jac/dkv458
9263_7#72	ERR264572	K889	Spain	2011	ST405	ERS202012	Pérez-Vázquez et al. JAC 2016 10.1093/jac/dkv458
9263_7#73	ERR264573	K876	Spain	2011	ST405	ERS202013	Pérez-Vázquez et al. JAC 2016 10.1093/jac/dkv458
9263_7#74	ERR264574	K877	Spain	2011	ST405	ERS202014	Pérez-Vázquez et al. JAC 2016 10.1093/jac/dkv458
9263_7#75	ERR264575	K881	Spain	2011	ST405	ERS202015	Pérez-Vázquez et al. JAC 2016 10.1093/jac/dkv458
9263_7#76	ERR264576	K882	Spain	2011	ST405	ERS202016	Pérez-Vázquez et al. JAC 2016 10.1093/jac/dkv458
9263_7#77	ERR264577	K884	Spain	2011	ST405	ERS202017	Pérez-Vázquez et al. JAC 2016 10.1093/jac/dkv458
9263_7#7	ERR264507	K779	Spain	2011	ST405	ERS201947	Pérez-Vázquez et al. JAC 2016 10.1093/jac/dkv458
9263_7#8	ERR264508	K956	Spain	2012	ST405	ERS201948	Pérez-Vázquez et al. JAC 2016 10.1093/jac/dkv458
9263_7#9	ERR264509	K1035	Spain	2012	ST405	ERS201949	Pérez-Vázquez et al. JAC 2016 10.1093/jac/dkv458
9517_7#10	ERR298797	K1257	Spain	2012	ST405	ERS213445	Pérez-Vázquez et al. JAC 2016 10.1093/jac/dkv458
9517_7#11	ERR298798	K1108	Spain	2012	ST405	ERS213446	Pérez-Vázquez et al. JAC 2016 10.1093/jac/dkv458
9517_7#12	ERR298799	K1286	Spain	2012	ST405	ERS213447	Pérez-Vázquez et al. JAC 2016 10.1093/jac/dkv458
9517_7#13	ERR298800	K1287	Spain	2012	ST405	ERS213448	Pérez-Vázquez et al. JAC 2016 10.1093/jac/dkv458
9517_7#14	ERR298801	K1367	Spain	2012	ST405	ERS213449	Pérez-Vázquez et al. JAC 2016 10.1093/jac/dkv458
9517_7#15	ERR298802	K1387	Spain	2012	ST405	ERS213450	Pérez-Vázquez et al. JAC 2016 10.1093/jac/dkv458
9517_7#16	ERR298803	K1388	Spain	2012	ST405	ERS213451	Pérez-Vázquez et al. JAC 2016 10.1093/jac/dkv458
9517_7#22	ERR298809	K1603	Spain	2012	ST405	ERS213457	Pérez-Vázquez et al. JAC 2016 10.1093/jac/dkv458
9517_7#24	ERR298811	K1471	Spain	2012	ST405	ERS213459	Pérez-Vázquez et al. JAC 2016 10.1093/jac/dkv458
9517_7#25	ERR298812	K1641	Spain	2012	ST405	ERS213460	Pérez-Vázquez et al. JAC 2016 10.1093/jac/dkv458
9517_7#26	ERR298813	K1624	Spain	2012	ST405	ERS213461	Pérez-Vázquez et al. JAC 2016 10.1093/jac/dkv458
9517_7#27	ERR298814	K1623	Spain	2012	ST405	ERS213462	Pérez-Vázquez et al. JAC 2016 10.1093/jac/dkv458
9517_7#2	ERR298789	K1075	Spain	2012	ST405	ERS213437	Pérez-Vázquez et al. JAC 2016 10.1093/jac/dkv458
9517_7#3	ERR298790	K1115	Spain	2012	ST405	ERS213438	Pérez-Vázquez et al. JAC 2016 10.1093/jac/dkv458
9517_7#9	ERR298796	K1186	Spain	2012	ST405	ERS213444	Pérez-Vázquez et al. JAC 2016 10.1093/jac/dkv458
	SRR5385508	KPN510	USA	2012	ST405	SRS2077840	Long et al. 2017 mBio 10.1128/mBio.00489-17
	SRR5385486	KPN535	USA	2012	ST405	SRS2077819	Long et al. 2017 mBio 10.1128/mBio.00489-17
	SRR5385655	KPN1190	USA	2014	ST405	SRS2077988	Long et al. 2017 mBio 10.1128/mBio.00489-17
	SRR5385632	KPN1214	USA	2014	ST405	SRS2077965	Long et al. 2017 mBio 10.1128/mBio.00489-17
	SRR5386621	KPN1558	USA	2014	ST405	SRS2078952	Long et al. 2017 mBio 10.1128/mBio.00489-17
	SRR5387412	KPN1854	USA	2014	ST405	SRS2079728	Long et al. 2017 mBio 10.1128/mBio.00489-17
	SRR5387322	KPN1960	USA	2015	ST405	SRS2079639	Long et al. 2017 mBio 10.1128/mBio.00489-17
	SRR5387264	KPN2031	USA	2015	ST405	SRS2079581	Long et al. 2017 mBio 10.1128/mBio.00489-17
